# Supplementary material for: Genetic diversity of Listeria monocytogenes strains in ruminant abortion and rhombencephalitis cases in comparison with the natural environment
Source: BMC Microbiol. 2019 Dec 18;19:299. doi: 10.1186/s12866-019-1676-3 (PMC6918561; doi:10.1186/s12866-019-1676-3)
Supplement: Supplementary file 1 — Additional file 1: Table S1. A complete database of Listeria monocytogenes isolates from the animal clinical cases. [file 12866_2019_1676_MOESM1_ESM.xls]

## Sheet: animal_clinical_dataset
DATASET S1 Complete animal clinical dataset
Isolate_name_1	Origin	Isolate_name_2	Isolate_name_3	Clinical_form	Animal	Country	Molecular_serotype	Phylogenetic_lineage	MLST_ST	MLST_CC	Mapped_MLST_CC_from_PFGE	MLST_final	Year	Accession_number	Typing_performed_by	Reference	Sequencing_technology
16SEL566LM	Clinical	09/24400	ND	Abortion	Cattle	France	ND	2	ND	ND	207	CC207	2009	ND	ANSES (FR)	This study	ND
16SEL567LM	Clinical	10/7646	ND	Abortion	Cattle	France	ND	1	77	77	ND	CC77	2010	ND	ANSES (FR)	This study	Illumina
16SEL568LM	Clinical	10/9366	ND	Septicaemia	Cattle	France	ND	1	1	1	ND	CC1	2010	ND	ANSES (FR)	This study	Illumina
16SEL569LM	Clinical	10/9790	ND	Abortion	Cattle	France	ND	1	ND	ND	224	CC224	2010	ND	ANSES (FR)	This study	ND
16SEL570LM	Clinical	10/10007	ND	Abortion	Cattle	France	ND	1	1	1	ND	CC6	2010	ND	ANSES (FR)	This study	Illumina
16SEL571LM	Clinical	10/10731	ND	Abortion	Cattle	France	ND	1	412	412	ND	CC412	2010	ND	ANSES (FR)	This study	Illumina
16SEL572LM	Clinical	10/11192	ND	Abortion	Cattle	France	ND	1	6	6	ND	CC6	2010	ND	ANSES (FR)	This study	Illumina
16SEL573LM	Clinical	10/14041	ND	Abortion	Cattle	France	ND	1	6	6	ND	CC6	2010	ND	ANSES (FR)	This study	Illumina
16SEL574LM	Clinical	10/14551	ND	Abortion	Cattle	France	ND	1	ND	ND	6	CC6	2010	ND	ANSES (FR)	This study	ND
16SEL575LM	Clinical	10/16964	ND	Abortion	Cattle	France	ND	1	4	4	ND	CC4-CC217	2010	ND	ANSES (FR)	This study	Illumina
16SEL576LM	Clinical	10/18625	ND	Abortion	Cattle	France	ND	1	77	77	ND	CC77	2010	ND	ANSES (FR)	This study	Illumina
16SEL577LM	Clinical	10/20605	ND	Abortion	Cattle	France	ND	2	ND	ND	37	CC37	2010	ND	ANSES (FR)	This study	ND
16SEL578LM	Clinical	10/23530	ND	Abortion	Cattle	France	ND	2	ND	ND	37	CC37	2010	ND	ANSES (FR)	This study	ND
16SEL579LM	Clinical	10/23961	ND	Abortion	Cattle	France	ND	1	54	54	ND	CC54	2010	ND	ANSES (FR)	This study	Illumina
16SEL580LM	Clinical	10/23721	ND	Abortion	Cattle	France	ND	2	ND	ND	37	CC37	2010	ND	ANSES (FR)	This study	ND
16SEL581LM	Clinical	10/24528	ND	Abortion	Cattle	France	ND	2	ND	ND	37	CC37	2010	ND	ANSES (FR)	This study	ND
16SEL582LM	Clinical	11/148	ND	Abortion	Cattle	France	ND	1	4	4	ND	CC4-CC217	2011	ND	ANSES (FR)	This study	Illumina
16SEL584LM	Clinical	11/5115	ND	Abortion	Cattle	France	ND	1	4	4	ND	CC4-CC217	2011	ND	ANSES (FR)	This study	Illumina
16SEL585LM	Clinical	11/5470	ND	Abortion	Cattle	France	ND	2	ND	ND	20	CC20	2011	ND	ANSES (FR)	This study	ND
16SEL586LM	Clinical	11/5773	ND	Abortion	Cattle	France	ND	2	37	37	ND	CC37	2011	ND	ANSES (FR)	This study	Illumina
16SEL587LM	Clinical	11/6006	ND	Abortion	Cattle	France	ND	1	4	4	ND	CC4-CC217	2011	ND	ANSES (FR)	This study	Illumina
16SEL588LM	Clinical	11/7205	ND	Abortion	Cattle	France	ND	1	ND	ND	1	CC1	2011	ND	ANSES (FR)	This study	ND
16SEL589LM	Clinical	11/7542	ND	Abortion	Cattle	France	ND	1	77	77	ND	CC77	2011	ND	ANSES (FR)	This study	Illumina
16SEL590LM	Clinical	11/9376	ND	Abortion	Cattle	France	ND	1	ND	ND	6	CC6	2011	ND	ANSES (FR)	This study	ND
16SEL592LM	Clinical	11/11172	ND	Abortion	Cattle	France	ND	2	37	37	ND	CC37	2011	ND	ANSES (FR)	This study	Illumina
16SEL593LM	Clinical	11/11457	ND	Abortion	Cattle	France	ND	1	6	6	ND	CC6	2011	ND	ANSES (FR)	This study	Illumina
16SEL594LM	Clinical	11/12558	ND	Abortion	Cattle	France	ND	1	54	54	ND	CC54	2011	ND	ANSES (FR)	This study	Illumina
16SEL632LM	Clinical	11/15552	ND	Abortion	Cattle	France	ND	1	4	4	ND	CC4-CC217	2011	ND	ANSES (FR)	This study	Illumina
16SEL633LM	Clinical	11/15783	ND	Abortion	Cattle	France	ND	1	1	1	ND	CC1	2011	ND	ANSES (FR)	This study	Illumina
16SEL634LM	Clinical	11/16463	ND	Abortion	Cattle	France	ND	2	ND	ND	37	CC37	2011	ND	ANSES (FR)	This study	ND
16SEL635LM	Clinical	11/18601	ND	Abortion	Cattle	France	ND	1	ND	ND	4	CC4-CC217	2011	ND	ANSES (FR)	This study	ND
16SEL636LM	Clinical	11/19871	ND	Abortion	Cattle	France	ND	2	37	37	ND	CC37	2011	ND	ANSES (FR)	This study	Illumina
16SEL637LM	Clinical	11/21127	ND	Abortion	Cattle	France	ND	2	ND	ND	207	CC207	2011	ND	ANSES (FR)	This study	ND
16SEL638LM	Clinical	11/21955	ND	Abortion	Cattle	France	ND	1	59	59	ND	CC59	2011	ND	ANSES (FR)	This study	Illumina
16SEL639LM	Clinical	11/25198	ND	Septicaemia	Cattle	France	ND	1	77	77	ND	CC77	2011	ND	ANSES (FR)	This study	Illumina
16SEL640LM	Clinical	12/3387	ND	Abortion	Cattle	France	ND	1	1	1	ND	CC1	2012	ND	ANSES (FR)	This study	Illumina
16SEL641LM	Clinical	12/4003	ND	Rhombencephalitis	Sheep	France	ND	1	1	1	ND	CC1	2012	ND	ANSES (FR)	This study	Illumina
16SEL642LM	Clinical	12/4364	ND	Septicaemia	Rabbit	France	ND	1	389	389	ND	CC1	2012	ND	ANSES (FR)	This study	Illumina
16SEL643LM	Clinical	12/4528	ND	Abortion	Cattle	France	ND	1	54	54	ND	CC54	2012	ND	ANSES (FR)	This study	Illumina
16SEL644LM	Clinical	12/5559	ND	Abortion	Cattle	France	ND	2	ND	ND	37	CC37	2012	ND	ANSES (FR)	This study	ND
16SEL645LM	Clinical	12/7036	ND	Abortion	Cattle	France	ND	2	37	37	ND	CC37	2012	ND	ANSES (FR)	This study	Illumina
16SEL646LM	Clinical	12/9898	ND	Rhombencephalitis	Cattle	France	ND	1	1	1	ND	CC1	2012	ND	ANSES (FR)	This study	Illumina
16SEL647LM	Clinical	12/12168	ND	Abortion	Cattle	France	ND	1	1	1	ND	CC1	2012	ND	ANSES (FR)	This study	Illumina
16SEL648LM	Clinical	12/12975	ND	Abortion	Cattle	France	ND	1	412	412	ND	CC412	2012	ND	ANSES (FR)	This study	Illumina
16SEL649LM	Clinical	12/12971	ND	Mastitis	Cattle	France	ND	2	ND	ND	77	CC77	2012	ND	ANSES (FR)	This study	ND
16SEL650LM	Clinical	12/14752	ND	Abortion	Cattle	France	ND	1	ND	ND	6	CC6	2012	ND	ANSES (FR)	This study	ND
16SEL651LM	Clinical	12/14938	ND	Abortion	Cattle	France	ND	2	ND	ND	207	CC207	2012	ND	ANSES (FR)	This study	ND
16SEL652LM	Clinical	12/15258	ND	Abortion	Cattle	France	ND	1	ND	ND	54	CC54	2012	ND	ANSES (FR)	This study	ND
16SEL653LM	Clinical	12/16338	ND	Abortion	Cattle	France	ND	2	37	37	ND	CC37	2012	ND	ANSES (FR)	This study	Illumina
16SEL654LM	Clinical	12/16067	ND	Abortion	Cattle	France	ND	2	ND	ND	37	CC37	2012	ND	ANSES (FR)	This study	ND
16SEL655LM	Clinical	12/16488	ND	Abortion	Cattle	France	ND	1	6	6	ND	CC6	2012	ND	ANSES (FR)	This study	Illumina
16SEL656LM	Clinical	12/16644	ND	Abortion	Cattle	France	ND	2	37	37	ND	CC37	2012	ND	ANSES (FR)	This study	Illumina
16SEL657LM	Clinical	12/17001	ND	Abortion	Cattle	France	ND	1	ND	ND	6	CC6	2012	ND	ANSES (FR)	This study	ND
16SEL658LM	Clinical	12/17133	ND	Abortion	Cattle	France	ND	1	4	4	ND	CC4-CC217	2012	ND	ANSES (FR)	This study	Illumina
16SEL662LM	Clinical	12/17516	ND	Abortion	Cattle	France	ND	1	ND	ND	224	CC224	2012	ND	ANSES (FR)	This study	ND
16SEL664LM	Clinical	12/20566	ND	Abortion	Cattle	France	ND	2	91	14	ND	CC14	2012	ND	ANSES (FR)	This study	Illumina
16SEL665LM	Clinical	12/23105	ND	Abortion	Cattle	France	ND	2	37	37	ND	CC37	2012	ND	ANSES (FR)	This study	Illumina
16SEL666LM	Clinical	12/25833	ND	Abortion	Cattle	France	ND	1	4	4	ND	CC4-CC217	2012	ND	ANSES (FR)	This study	Illumina
16SEL667LM	Clinical	12/25731	ND	Abortion	Cattle	France	ND	1	5	5	ND	CC5	2012	ND	ANSES (FR)	This study	Illumina
16SEL668LM	Clinical	12/25847	ND	Abortion	Cattle	France	ND	1	4	4	ND	CC4-CC217	2012	ND	ANSES (FR)	This study	Illumina
16SEL669LM	Clinical	12/26377	ND	Rhombencephalitis	Cattle	France	ND	1	ND	ND	1	CC1	2012	ND	ANSES (FR)	This study	ND
16SEL670LM	Clinical	12/26722	ND	Abortion	Cattle	France	ND	1	ND	ND	1	CC1	2012	ND	ANSES (FR)	This study	ND
16SEL671LM	Clinical	12/26825	ND	Abortion	Cattle	France	ND	1	ND	ND	1	CC1	2012	ND	ANSES (FR)	This study	ND
16SEL672LM	Clinical	12/27535	ND	Rhombencephalitis	Goat	France	ND	1	ND	ND	4	CC4-CC217	2012	ND	ANSES (FR)	This study	ND
16SEL673LM	Clinical	12/27952	ND	Rhombencephalitis	Goat	France	ND	1	ND	ND	4	CC4-CC217	2012	ND	ANSES (FR)	This study	ND
16SEL674LM	Clinical	12/29268	ND	Abortion	Cattle	France	ND	1	1	1	ND	CC1	2012	ND	ANSES (FR)	This study	Illumina
16SEL675LM	Clinical	13/963	ND	Abortion	Cattle	France	ND	1	ND	ND	1	CC1	2013	ND	ANSES (FR)	This study	ND
16SEL676LM	Clinical	13/1537	ND	Abortion	Cattle	France	ND	1	ND	ND	1	CC1	2013	ND	ANSES (FR)	This study	ND
16SEL677LM	Clinical	13/1528	ND	Abortion	Cattle	France	ND	1	1	1	ND	CC1	2013	ND	ANSES (FR)	This study	Illumina
16SEL678LM	Clinical	13/1713	ND	Abortion	Goat	France	ND	1	ND	ND	1	CC1	2013	ND	ANSES (FR)	This study	ND
16SEL679LM	Clinical	13/1727	ND	Abortion	Goat	France	ND	1	ND	ND	1	CC1	2013	ND	ANSES (FR)	This study	ND
16SEL680LM	Clinical	13/2093	ND	Ocular listeriosis	Cattle	France	ND	1	ND	ND	4	CC4-CC217	2013	ND	ANSES (FR)	This study	ND
16SEL681LM	Clinical	13/2051	ND	Abortion	Cattle	France	ND	2	7	7	ND	CC7	2013	ND	ANSES (FR)	This study	Illumina
16SEL682LM	Clinical	13/2026	ND	Abortion	Cattle	France	ND	1	ND	ND	4	CC4-CC217	2013	ND	ANSES (FR)	This study	ND
16SEL683LM	Clinical	13/2441	ND	Rhombencephalitis	Roe deer	France	ND	1	ND	ND	1	CC1	2013	ND	ANSES (FR)	This study	ND
16SEL684LM	Clinical	15/11349	ND	Abortion	Cattle	France	ND	1	ND	ND	4	CC4-CC217	2015	ND	ANSES (FR)	This study	ND
16SEL685LM	Clinical	13/4381	ND	Ocular listeriosis	Sheep	France	ND	1	ND	ND	6	CC6	2013	ND	ANSES (FR)	This study	ND
16SEL686LM	Clinical	13/5542	ND	Abortion	Cattle	France	ND	1	54	54	ND	CC54	2013	ND	ANSES (FR)	This study	Illumina
16SEL687LM	Clinical	13/5305	ND	Abortion	Cattle	France	ND	1	10	1	ND	CC1	2013	ND	ANSES (FR)	This study	Illumina
16SEL688LM	Clinical	13/5333	ND	Abortion	Cattle	France	ND	1	ND	ND	6	CC6	2013	ND	ANSES (FR)	This study	ND
16SEL689LM	Clinical	13/6731	ND	Abortion	Cattle	France	ND	2	230	199	ND	CC199	2013	ND	ANSES (FR)	This study	Illumina
16SEL690LM	Clinical	13/12166	ND	Rhombencephalitis	Cattle	France	ND	1	ND	ND	1	CC1	2013	ND	ANSES (FR)	This study	ND
16SEL691LM	Clinical	13/12164	ND	Rhombencephalitis	Goat	France	ND	1	ND	ND	1	CC1	2013	ND	ANSES (FR)	This study	ND
16SEL692LM	Clinical	13/12752	ND	Abortion	Cattle	France	ND	1	59	59	ND	CC59	2013	ND	ANSES (FR)	This study	Illumina
16SEL693LM	Clinical	13/14130	ND	Abortion	Cattle	France	ND	1	ND	ND	6	CC6	2013	ND	ANSES (FR)	This study	ND
16SEL694LM	Clinical	13/15567	ND	Abortion	Cattle	France	ND	2	37	37	ND	CC37	2013	ND	ANSES (FR)	This study	Illumina
16SEL695LM	Clinical	15/21445	ND	Septicaemia	Goat	France	ND	1	ND	ND	1	CC1	2015	ND	ANSES (FR)	This study	ND
16SEL696LM	Clinical	13/23434	ND	Abortion	Cattle	France	ND	1	ND	ND	1	CC1	2013	ND	ANSES (FR)	This study	ND
16SEL698LM	Clinical	13/26950	ND	Rhombencephalitis	Sheep	France	ND	1	ND	ND	1	CC1	2013	ND	ANSES (FR)	This study	ND
16SEL699LM	Clinical	13/27715	ND	Abortion	Cattle	France	ND	1	1	1	ND	CC1	2013	ND	ANSES (FR)	This study	Illumina
16SEL700LM	Clinical	14/481	ND	Abortion	Goat	France	ND	1	ND	ND	1	CC1	2014	ND	ANSES (FR)	This study	ND
16SEL701LM	Clinical	14/790	ND	Abortion	Goat	France	ND	1	ND	ND	1	CC1	2014	ND	ANSES (FR)	This study	ND
16SEL702LM	Clinical	15/22485	ND	Abortion	Sheep	France	ND	1	ND	ND	1	CC1	2015	ND	ANSES (FR)	This study	ND
16SEL703LM	Clinical	15/11210	ND	Abortion	Cattle	France	ND	1	ND	ND	4	CC4-CC217	2015	ND	ANSES (FR)	This study	ND
16SEL704LM	Clinical	14/3577	ND	Abortion	Goat	France	ND	1	ND	ND	4	CC4-CC217	2014	ND	ANSES (FR)	This study	ND
16SEL705LM	Clinical	14/3952	ND	Abortion	Cattle	France	ND	1	ND	ND	4	CC4-CC217	2014	ND	ANSES (FR)	This study	ND
16SEL706LM	Clinical	14/8207	ND	Rhombencephalitis	Cattle	France	ND	1	ND	ND	1	CC1	2014	ND	ANSES (FR)	This study	ND
16SEL707LM	Clinical	14/11036	ND	Abortion	Cattle	France	ND	1	ND	ND	4	CC4-CC217	2014	ND	ANSES (FR)	This study	ND
16SEL708LM	Clinical	14/11410	ND	Abortion	Cattle	France	ND	2	ND	ND	14	CC14	2014	ND	ANSES (FR)	This study	ND
16SEL709LM	Clinical	14/12133	ND	Abortion	Cattle	France	ND	2	37	37	ND	CC37	2014	ND	ANSES (FR)	This study	Illumina
16SEL710LM	Clinical	15/14217	ND	Abortion	Cattle	France	ND	1	ND	ND	6	CC6	2015	ND	ANSES (FR)	This study	ND
16SEL711LM	Clinical	14/12963	ND	Abortion	Cattle	France	ND	2	ND	ND	9	CC9	2014	ND	ANSES (FR)	This study	ND
16SEL712LM	Clinical	14/13365	ND	Abortion	Cattle	France	ND	1	1	1	ND	CC1	2014	ND	ANSES (FR)	This study	Illumina
16SEL713LM	Clinical	14/13585	ND	Abortion	Cattle	France	ND	1	ND	ND	1	CC1	2014	ND	ANSES (FR)	This study	ND
16SEL715LM	Clinical	14/14280	ND	Abortion	Cattle	France	ND	2	ND	ND	37	CC37	2014	ND	ANSES (FR)	This study	ND
16SEL716LM	Clinical	14/15859	ND	Abortion	Cattle	France	ND	2	ND	ND	37	CC37	2014	ND	ANSES (FR)	This study	ND
16SEL717LM	Clinical	14/19376	ND	Abortion	Cattle	France	ND	1	1	1	ND	CC1	2014	ND	ANSES (FR)	This study	Illumina
16SEL718LM	Clinical	14/19585	ND	Abortion	Cattle	France	ND	2	37	37	ND	CC37	2014	ND	ANSES (FR)	This study	Illumina
16SEL719LM	Clinical	14/24645	ND	Abortion	Cattle	France	ND	1	ND	ND	6	CC6	2014	ND	ANSES (FR)	This study	ND
16SEL721LM	Clinical	15/6536	ND	Abortion	Cattle	France	ND	1	ND	ND	1	CC1	2015	ND	ANSES (FR)	This study	ND
L1030	Clinical	ND	ND	Rhombencephalitis	Sheep	Slovenia	IVb	1	1	1	ND	CC1	2016	ND	Institute of Microbiology and Parasitology (SI)	This study	Illumina
L1031	Clinical	ND	ND	Rhombencephalitis	Sheep	Slovenia	IVb	1	4	4	ND	CC4-CC217	2016	ND	Institute of Microbiology and Parasitology (SI)	This study	Illumina
L1059	Clinical	ND	ND	Rhombencephalitis	Cattle	Slovenia	IVb	1	1	1	ND	CC1	2016	ND	Institute of Microbiology and Parasitology (SI)	This study	Illumina
L1064	Clinical	ND	ND	Rhombencephalitis	Sheep	Slovenia	IVb	1	1	1	ND	CC1	2016	ND	Institute of Microbiology and Parasitology (SI)	This study	Illumina
L1174	Clinical	ND	ND	Rhombencephalitis	Sheep	Slovenia	IIa	2	184	184	ND	ST184	2017	ND	Institute of Microbiology and Parasitology (SI)	This study	Illumina
L1180	Clinical	ND	ND	Rhombencephalitis	Goat	Slovenia	IIa	2	21	21	ND	CC21	2017	ND	Institute of Microbiology and Parasitology (SI)	This study	Illumina
L1184	Clinical	ND	ND	Rhombencephalitis	Goat	Slovenia	IIa	2	184	184	ND	ST184	2017	ND	Institute of Microbiology and Parasitology (SI)	This study	Illumina
L1185	Clinical	ND	ND	Mastitis	Goat	Slovenia	IIa	2	184	184	ND	ST184	2017	ND	Institute of Microbiology and Parasitology (SI)	This study	Illumina
L12	Clinical	ND	ND	Rhombencephalitis	Cattle	Slovenia	IVb	1	ND	ND	ND	CC4-CC217	2009	ND	Institute of Microbiology and Parasitology (SI)	This study	ND
L123	Clinical	ND	ND	Rhombencephalitis	Goat	Slovenia	IIb	1	ND	ND	CC59	CC59	2010	ND	Institute of Microbiology and Parasitology (SI)	This study	ND
L1237	Clinical	ND	ND	Rhombencephalitis	Sheep	Slovenia	IVb	1	1	1	ND	CC1	2017	ND	Institute of Microbiology and Parasitology (SI)	This study
L124	Clinical	ND	ND	Rhombencephalitis	Sheep	Slovenia	IVb	1	ND	ND	CC1	CC1	2010	ND	Institute of Microbiology and Parasitology (SI)	This study	ND
L1324	Clinical	ND	ND	Rhombencephalitis	Cattle	Slovenia	IIa	2	ND	ND	ND	CC21	2017	ND	Institute of Microbiology and Parasitology (SI)	This study	ND
L1350	Clinical	ND	ND	Rhombencephalitis	Cattle	Slovenia	IVb	1	4	4	ND	CC4-CC217	2017	ND	Institute of Microbiology and Parasitology (SI)	This study
L1364	Clinical	ND	ND	Rhombencephalitis	Cattle	Slovenia	IVb	1	1	1	ND	CC1	2017	ND	Institute of Microbiology and Parasitology (SI)	This study
L1391	Clinical	ND	ND	Rhombencephalitis	Cattle	Slovenia	IVb	1	ND	ND	ND	CC4-CC217	2017	ND	Institute of Microbiology and Parasitology (SI)	This study	ND
L14	Clinical	ND	ND	Rhombencephalitis	Sheep	Slovenia	IVb	1	ND	ND	ND	CC315	2009	ND	Institute of Microbiology and Parasitology (SI)	This study	ND
L1427	Clinical	ND	ND	Rhombencephalitis	Cattle	Slovenia	IVb	1	ND	ND	ND	CC1	2018	ND	Institute of Microbiology and Parasitology (SI)	This study	ND
L15	Clinical	ND	ND	Rhombencephalitis	Sheep	Slovenia	IIa	2	ND	ND	ND	CC19	2009	ND	Institute of Microbiology and Parasitology (SI)	This study	ND
L16	Clinical	ND	ND	Rhombencephalitis	Cattle	Slovenia	IIa	2	ND	ND	ND	CC11-CC451	2009	ND	Institute of Microbiology and Parasitology (SI)	This study	ND
L17	Clinical	ND	ND	Rhombencephalitis	Cattle	Slovenia	IIb	1	ND	ND	ND	CC5	2009	ND	Institute of Microbiology and Parasitology (SI)	This study	ND
L18	Clinical	ND	ND	Rhombencephalitis	Cattle	Slovenia	IVb	1	ND	ND	ND	CC1	2009	ND	Institute of Microbiology and Parasitology (SI)	This study	ND
L20	Clinical	ND	ND	Rhombencephalitis	Goat	Slovenia	IVb	1	ND	ND	ND	CC1	2009	ND	Institute of Microbiology and Parasitology (SI)	This study	ND
L200	Clinical	ND	ND	Rhombencephalitis	Sheep	Slovenia	IIa	2	ND	ND	ST184	ST184	2010	ND	Institute of Microbiology and Parasitology (SI)	This study	ND
L202	Clinical	ND	ND	Rhombencephalitis	Sheep	Slovenia	IVb	1	ND	ND	CC4-CC217	CC4-CC217	2011	ND	Institute of Microbiology and Parasitology (SI)	This study	ND
L207	Clinical	ND	ND	Rhombencephalitis	Sheep	Slovenia	IIa	2	ND	ND	CC21	CC21	2011	ND	Institute of Microbiology and Parasitology (SI)	This study	ND
L209	Clinical	ND	ND	Rhombencephalitis	Sheep	Slovenia	IVb	1	ND	ND	CC4-CC217	CC4-CC217	2011	ND	Institute of Microbiology and Parasitology (SI)	This study	ND
L21	Clinical	ND	ND	Rhombencephalitis	Sheep	Slovenia	IVb	1	ND	ND	ND	CC1	2009	ND	Institute of Microbiology and Parasitology (SI)	This study	ND
L219	Clinical	ND	ND	Rhombencephalitis	Goat	Slovenia	IVb	1	ND	ND	CC1	CC1	2011	ND	Institute of Microbiology and Parasitology (SI)	This study	ND
L295	Clinical	ND	ND	Mastitis	Cattle	Slovenia	IIa	2	451	451	ND	CC11-CC451	2011	ND	Institute of Microbiology and Parasitology (SI)	This study	Illumina
L313	Clinical	ND	ND	Rhombencephalitis	Goat	Slovenia	IVb	1	ND	ND	CC1	CC1	2012	ND	Institute of Microbiology and Parasitology (SI)	This study	ND
L50	Clinical	ND	ND	Rhombencephalitis	Sheep	Slovenia	IVb	1	ND	ND	ND	CC1	2009	ND	Institute of Microbiology and Parasitology (SI)	This study	ND
L51	Clinical	ND	ND	Rhombencephalitis	Sheep	Slovenia	IVb	1	ND	ND	ND	CC1	2008	ND	Institute of Microbiology and Parasitology (SI)	This study	ND
L54	Clinical	ND	ND	Rhombencephalitis	Sheep	Slovenia	IVb	1	ND	ND	ND	CC1	2008	ND	Institute of Microbiology and Parasitology (SI)	This study	ND
L559	Clinical	ND	ND	Rhombencephalitis	Sheep	Slovenia	IVb	1	ND	ND	CC1	CC1	2012	ND	Institute of Microbiology and Parasitology (SI)	This study	ND
L560	Clinical	ND	ND	Abortion	Sheep	Slovenia	IVb	ND	ND	ND	ND	CC1	2013	ND	Institute of Microbiology and Parasitology (SI)	This study	ND
L562	Clinical	ND	ND	Abortion	Goat	Slovenia	IIc	2	18	18	ND	CC18	2013	ND	Institute of Microbiology and Parasitology (SI)	This study	Illumina
L565	Clinical	ND	ND	Rhombencephalitis	Goat	Slovenia	IIc	2	184	ST184	ND	ST184	2013	ND	Institute of Microbiology and Parasitology (SI)	This study	Illumina
L573	Clinical	ND	ND	Rhombencephalitis	Cattle	Slovenia	IVb	1	ND	ND	CC1	CC1	2013	ND	Institute of Microbiology and Parasitology (SI)	This study	ND
L579	Clinical	ND	ND	Septicaemia	Goat	Slovenia	IIa	2	184	184	ND	ST184	2013	ND	Institute of Microbiology and Parasitology (SI)	This study	Illumina
L628	Clinical	ND	ND	Rhombencephalitis	Cattle	Slovenia	IVb	2	73	1	CC1-CC389	CC1-CC389	2014	ND	Institute of Microbiology and Parasitology (SI)	This study	Ion Torrent
L631	Clinical	ND	ND	Mastitis	Cattle	Slovenia	IIa	2	1279	11	ND	CC11-CC451	2014	ND	Institute of Microbiology and Parasitology (SI)	This study	Illumina
L635	Clinical	ND	ND	Mastitis	Cattle	Slovenia	IVb	1	4	4	ND	CC4-CC217	2014	ND	Institute of Microbiology and Parasitology (SI)	This study	Illumina
L666	Clinical	ND	ND	Rhombencephalitis	Goat	Slovenia	IVb	1	ND	ND	CC1-CC389	CC1-CC389	2014	ND	Institute of Microbiology and Parasitology (SI)	This study	ND
L673	Clinical	ND	ND	Rhombencephalitis	Goat	Slovenia	IVb	1	ND	ND	CC1	CC1	2014	ND	Institute of Microbiology and Parasitology (SI)	This study	ND
L676	Clinical	ND	ND	Rhombencephalitis	Goat	Slovenia	IIc	1	ND	ND	CC1	CC1	2014	ND	Institute of Microbiology and Parasitology (SI)	This study	ND
L68	Clinical	ND	ND	Rhombencephalitis	Sheep	Slovenia	IIb	1	ND	ND	ND	CC1	2008	ND	Institute of Microbiology and Parasitology (SI)	This study	ND
L7	Clinical	ND	ND	Rhombencephalitis	Cattle	Slovenia	IIb	1	ND	ND	ND	CC224	2009	ND	Institute of Microbiology and Parasitology (SI)	This study	ND
L71	Clinical	ND	ND	Rhombencephalitis	Cattle	Slovenia	IVb	1	ND	ND	ND	CC1	2008	ND	Institute of Microbiology and Parasitology (SI)	This study	ND
L719	Clinical	ND	ND	Mastitis	Cattle	Slovenia	IIa	2	26	26	ND	CC26	2014	ND	Institute of Microbiology and Parasitology (SI)	This study	Illumina
L733	Clinical	ND	ND	Mastitis	Cattle	Slovenia	IIa	2	26	26	ND	CC26	2014	ND	Institute of Microbiology and Parasitology (SI)	This study	Illumina
L74	Clinical	ND	ND	Rhombencephalitis	Sheep	Slovenia	IVb	1	ND	ND	ND	CC1	2008	ND	Institute of Microbiology and Parasitology (SI)	This study	ND
L816	Clinical	ND	ND	Septicaemia	Deer	Slovenia	IIa	2	21	21	ND	CC21	2015	ND	Institute of Microbiology and Parasitology (SI)	This study	Illumina
L829	Clinical	ND	ND	Rhombencephalitis	Sheep	Slovenia	IVb	1	ND	ND	CC1	CC1	2015	ND	Institute of Microbiology and Parasitology (SI)	This study	ND
L9	Clinical	ND	ND	Rhombencephalitis	Goat	Slovenia	IIa	2	ND	ND	ND	CC91	2009	ND	Institute of Microbiology and Parasitology (SI)	This study	ND
LMNC01	Clinical	JF5203	L146/2007	Rhombencephalitis	Cattle	Switzerland	ND	1	1	1	ND	CC1	2014-2015	ERR2135574	ND	Sci Rep (2016) 6:36419, doi: 10.1038/srep36419
LMNC022	Clinical	JF5194	L127/2007	Rhombencephalitis	Sheep	Switzerland	ND	2	412	412	ND	CC412	2014-2015	ERR2135570	ND	Sci Rep (2016) 6:36419, doi: 10.1038/srep36419
LMNC023	Clinical	JF5201	L142/2007	Rhombencephalitis	Cattle	Switzerland	ND	1	1	1	ND	CC1	2014-2015	ERR2135573	ND	Sci Rep (2016) 6:36419, doi: 10.1038/srep36419
LMNC025	Clinical	JF5208	L120/2007	Rhombencephalitis	Cattle	Switzerland	ND	1	1	1	ND	CC1	2014-2015	ERR2135576	ND	Sci Rep (2016) 6:36419, doi: 10.1038/srep36419
LMNC047	Clinical	JF4900	L102/2007	Rhombencephalitis	Cattle	Switzerland	ND	1	1	1	ND	CC1	2014-2015	ERR2135607	ND	Sci Rep (2016) 6:36419, doi: 10.1038/srep36419
LMNC048	Clinical	JF4904	L108/2007	Rhombencephalitis	Cattle	Switzerland	ND	1	1	1	ND	CC1	2014-2015	ERR1590249	ND	Sci Rep (2016) 6:36419, doi: 10.1038/srep36419
LMNC050	Clinical	JF4908	L115/2007	Rhombencephalitis	Cattle	Switzerland	ND	1	1	1	ND	CC1	2014-2015	ERR1590252	ND	Sci Rep (2016) 6:36419, doi: 10.1038/srep36419
LMNC051	Clinical	JF4912	L138/2007	Rhombencephalitis	Cattle	Switzerland	ND	2	412	412	ND	CC412	2014-2015	ERR2135609	ND	Sci Rep (2016) 6:36419, doi: 10.1038/srep36419
LMNC052	Clinical	JF4914	L132/2007	Rhombencephalitis	Goat	Switzerland	ND	2	20	20	ND	CC20	2014-2015	ERR2135539	ND	Sci Rep (2016) 6:36419, doi: 10.1038/srep36419
LMNC053	Clinical	JF4915	L148/2008	Rhombencephalitis	Goat	Switzerland	ND	1	1	1	ND	CC1	2014-2015		ND	Sci Rep (2016) 6:36419, doi: 10.1038/srep36419
LMNC054	Clinical	JF4918	L21/2007	Rhombencephalitis	Goat	Switzerland	ND	1	1	1	ND	CC1	2014-2015	ERR2135540	ND	Sci Rep (2016) 6:36419, doi: 10.1038/srep36419
LMNC055	Clinical	JF4926	L126/2007	Rhombencephalitis	Goat	Switzerland	ND	2	412	412	ND	CC412	2014-2015	ERR1600137	ND	Sci Rep (2016) 6:36419, doi: 10.1038/srep36419
LMNC056	Clinical	JF4929	L41/2007	Rhombencephalitis	Sheep	Switzerland	ND	1	4	4	ND	CC4-CC217	2014-2015	ERR2135543	ND	Sci Rep (2016) 6:36419, doi: 10.1038/srep36419
LMNC057	Clinical	JF4930	L43/2007	Rhombencephalitis	Sheep	Switzerland	ND	2	206	14	ND	CC14	2014-2015	ERR2135544	ND	Sci Rep (2016) 6:36419, doi: 10.1038/srep36419
LMNC058	Clinical	JF4934	L2/2007	Rhombencephalitis	Sheep	Switzerland	ND	1	414	1	ND	CC1	2014-2015	ERR2135546	ND	Sci Rep (2016) 6:36419, doi: 10.1038/srep36419
LMNC059	Clinical	JF4939	L26/2007	Rhombencephalitis	Sheep	Switzerland	ND	1	1	1	ND	CC1	2014-2015	ERR2135549	ND	Sci Rep (2016) 6:36419, doi: 10.1038/srep36419
LMNC060	Clinical	JF4942	L38/2007	Rhombencephalitis	Sheep	Switzerland	ND	1	59	59	ND	CC59	2014-2015	ERR1590268	ND	Sci Rep (2016) 6:36419, doi: 10.1038/srep36419
LMNC061	Clinical	JF5150	L57/2007	Rhombencephalitis	Sheep	Switzerland	ND	1	1	1	ND	CC1	2014-2015	ERR2135612	ND	Sci Rep (2016) 6:36419, doi: 10.1038/srep36419
LMNC062	Clinical	JF5157	L81/2007	Rhombencephalitis	Cattle	Switzerland	ND	1	1	1	ND	CC1	2014-2015	ERR2135613	ND	Sci Rep (2016) 6:36419, doi: 10.1038/srep36419
LMNC063	Clinical	JF5164	L47/2007	Rhombencephalitis	Goat	Switzerland	ND	2	11	11	ND	CC11-CC451	2014-2015	ERR2135562	ND	Sci Rep (2016) 6:36419, doi: 10.1038/srep36419
LMNC064	Clinical	JF5166	L42/2007	Rhombencephalitis	Sheep	Switzerland	ND	1	4	4	ND	CC4-CC217	2014-2015	ERR2135614	ND	Sci Rep (2016) 6:36419, doi: 10.1038/srep36419
LMNC065	Clinical	JF5167	L44/2007	Rhombencephalitis	Cattle	Switzerland	ND	2	206	14	ND	CC14	2014-2015	ERR2135615	ND	Sci Rep (2016) 6:36419, doi: 10.1038/srep36419
LMNC066	Clinical	JF5178	O/D1171/06	Abortion	Cattle	Switzerland	ND	2	101	101	ND	CC101	2014-2015	ND	ND	Sci Rep (2016) 6:36419, doi: 10.1038/srep36419
LMNC067	Clinical	JF5180	L77/2007	Rhombencephalitis	Sheep	Switzerland	ND	1	4	4	ND	CC4-CC217	2014-2015	ERR2135616	ND	Sci Rep (2016) 6:36419, doi: 10.1038/srep36419
LMNC069	Clinical	JF5196	L122/2007	Rhombencephalitis	Cattle	Switzerland	ND	1	4	4	ND	CC4-CC217	2014-2015	ERR2135571	ND	Sci Rep (2016) 6:36419, doi: 10.1038/srep36419
LMNC071	Clinical	JF5213	L131/2007	Rhombencephalitis	Goat	Switzerland	ND	2	26	26	ND	CC26	2014-2015	ERR2135578	ND	Sci Rep (2016) 6:36419, doi: 10.1038/srep36419
LMNC074	Clinical	JF5191	L135/2007	Rhombencephalitis	Cattle	Switzerland	ND	1	1	1	ND	CC1	2014-2015	ERR2135569	ND	Sci Rep (2016) 6:36419, doi: 10.1038/srep36419
LMNC075	Clinical	JF5186	L78/2007	Rhombencephalitis	Sheep	Switzerland	ND	1	54	54	ND	CC54	2014-2015	ERR2135568	ND	Sci Rep (2016) 6:36419, doi: 10.1038/srep36419
LMNC076	Clinical	JF4936	L13/2007	Rhombencephalitis	Sheep	Switzerland	ND	1	4	4	ND	CC4-CC217	2014-2015	ERR2135548	ND	Sci Rep (2016) 6:36419, doi: 10.1038/srep36419
LMNC077	Clinical	JF5173	L157/2008	Rhombencephalitis	Sheep	Switzerland	ND	1	4	4	ND	CC4-CC217	2014-2015	ND	ND	Sci Rep (2016) 6:36419, doi: 10.1038/srep36419
LMNC078	Clinical	JF5212	L97/2007	Rhombencephalitis	Sheep	Switzerland	ND	2	18	18	ND	CC18	2014-2015	ERR2135617	ND	Sci Rep (2016) 6:36419, doi: 10.1038/srep36419
LMNC079	Clinical	JF4923	L84/2007	Rhombencephalitis	Goat	Switzerland	ND	1	1	1	ND	CC1	2014-2015	ERR1590269	ND	Sci Rep (2016) 6:36419, doi: 10.1038/srep36419
LMNC081	Clinical	JF4924	L87/2007	Rhombencephalitis	Goat	Switzerland	ND	1	1	1	ND	CC1	2014-2015	ERR1590270	ND	Sci Rep (2016) 6:36419, doi: 10.1038/srep36419
LMNC082	Clinical	JF4913	L143/2007	Rhombencephalitis	Cattle	Switzerland	ND	2	412	412	ND	CC412	2014-2015	ND	ND	Sci Rep (2016) 6:36419, doi: 10.1038/srep36419
LMNC083	Clinical	JF4937	L22/2007	Rhombencephalitis	Sheep	Switzerland	ND	2	16	8	ND	CC8	2014-2015	ERR2135621	ND	Sci Rep (2016) 6:36419, doi: 10.1038/srep36419
LMNC084	Clinical	JF4941	L36/2007	Rhombencephalitis	Sheep	Switzerland	ND	2	11	11	ND	CC11-CC451	2014-2015	ERR2135550	ND	Sci Rep (2016) 6:36419, doi: 10.1038/srep36419
LMNC085	Clinical	JF4921	L45/2007	Rhombencephalitis	Goat	Switzerland	ND	2	412	412	ND	CC412	2014-2015	ERR2135622	ND	Sci Rep (2016) 6:36419, doi: 10.1038/srep36419
LMNC086	Clinical	JF4940	L35/2007	Rhombencephalitis	Sheep	Switzerland	ND	2	21	21	ND	CC21	2014-2015	ERR2135623	ND	Sci Rep (2016) 6:36419, doi: 10.1038/srep36419
JF5174	Clinical	LMNC086	L54/2007	Rhombencephalitis	Sheep	Switzerland	ND	2	8	8	ND	CC8	2014-2015	ND	ND	Sci Rep (2016) 6:36419, doi: 10.1038/srep36419
LMNC087	Clinical	JF5214	L86/2007	Rhombencephalitis	Sheep	Switzerland	ND	2	204	204	ND	CC204	2014-2015	ERR2135624	ND	Sci Rep (2016) 6:36419, doi: 10.1038/srep36419
LMNC096	Clinical	ND	L18/2007	Rhombencephalitis	Sheep	Switzerland	ND	1	6	6	ND	CC6	2014-2015	ERR2135626	ND	Sci Rep (2016) 6:36419, doi: 10.1038/srep36419
LMNC097	Clinical	ND	L162/2008	Rhombencephalitis	Sheep	Switzerland	ND	1	4	4	ND	CC4-CC217	2014-2015	ERR2135627	ND	Sci Rep (2016) 6:36419, doi: 10.1038/srep36419
LMNC121	Clinical	JF5197	L96/2007	Rhombencephalitis	Goat	Switzerland	ND	2	21	21	ND	CC21	2014-2015	ND	ND	Sci Rep (2016) 6:36419, doi: 10.1038/srep36419
LMNC139	Clinical	JF4990	ND	Abortion	Sheep	Great Britain	ND	1	220	220	ND	CC220	2014-2015	ERR2135558	ND	Sci Rep (2016) 6:36419, doi: 10.1038/srep36419
LMNC140	Clinical	JF4978	ND	Enteritis	Sheep	Great Britain	ND	1	220	220	ND	CC220	2014-2015	ERR2135554	ND	Sci Rep (2016) 6:36419, doi: 10.1038/srep36419
LMNC141	Clinical	JF4971	ND	Abortion	Cattle	Great Britain	ND	1	59	59	ND	CC59	2014-2015		ND	Sci Rep (2016) 6:36419, doi: 10.1038/srep36419
LMNC142	Clinical	JF4977	ND	Enteritis	Sheep	Great Britain	ND	1	54	54	ND	CC54	2014-2015	ERR2135634	ND	Sci Rep (2016) 6:36419, doi: 10.1038/srep36419
LMNC143	Clinical	JF4976	ND	Abortion	Cattle	Great Britain	ND	2	14	14	ND	CC14	2014-2015	ERR2135553	ND	Sci Rep (2016) 6:36419, doi: 10.1038/srep36419
LMNC144	Clinical	JF4975	ND	Abortion	Cattle	Great Britain	ND	1	2	2	ND	CC2	2014-2015	ERR2135552	ND	Sci Rep (2016) 6:36419, doi: 10.1038/srep36419
LMNC145	Clinical	JF4974	ND	Abortion	Cattle	Great Britain	ND	1	220	220	ND	CC220	2014-2015	ERR2135551	ND	Sci Rep (2016) 6:36419, doi: 10.1038/srep36419
LMNC146	Clinical	JF4994	ND	Abortion	Sheep	Great Britain	ND	1	220	220	ND	CC220	2014-2015	ERR2135635	ND	Sci Rep (2016) 6:36419, doi: 10.1038/srep36419
LMNC147	Clinical	JF4991	ND	Abortion	Sheep	Great Britain	ND	2	403	403	ND	CC403	2014-2015	ERR2135559	ND	Sci Rep (2016) 6:36419, doi: 10.1038/srep36419
LMNC148	Clinical	JF4973	ND	Abortion	Cattle	Great Britain	ND	2	8	8	ND	CC8	2014-2015	ERR2135636	ND	Sci Rep (2016) 6:36419, doi: 10.1038/srep36419
LMNC149	Clinical	JF4982	ND	Enteritis	Sheep	Great Britain	ND	2	18	18	ND	CC18	2014-2015	ERR2135556	ND	Sci Rep (2016) 6:36419, doi: 10.1038/srep36419
LMNC150_1	Clinical	JF4989_1	ND	Abortion	Sheep	Great Britain	ND	2	18	18	ND	CC18	2014-2015	ERR2135637	ND	Sci Rep (2016) 6:36419, doi: 10.1038/srep36419
LMNC150_2	Clinical	JF4989_2	L101/2007	Rhombencephalitis	Cattle	Switzerland	ND	1	1	1	ND	CC1	2014-2015	ND	ND	Sci Rep (2016) 6:36419, doi: 10.1038/srep36419
LMNC151	Clinical	JF4981	ND	Abortion	Sheep	Great Britain	ND	2	20	20	ND	CC20	2014-2015	ERR2135555	ND	Sci Rep (2016) 6:36419, doi: 10.1038/srep36419
LMNC152	Clinical	JF4979	ND	Enteritis	Sheep	Great Britain	ND	1	220	220	ND	CC220	2014-2015	ERR2135638	ND	Sci Rep (2016) 6:36419, doi: 10.1038/srep36419
LMNC153	Clinical	JF4987	ND	Enteritis	Sheep	Great Britain	ND	1	220	220	ND	CC220	2014-2015	ERR2135557	ND	Sci Rep (2016) 6:36419, doi: 10.1038/srep36419
LMNC154	Clinical	JF4986	ND	Rhombencephalitis	Sheep	Great Britain	ND	2	20	20	ND	CC20	2014-2015	ERR2135639	ND	Sci Rep (2016) 6:36419, doi: 10.1038/srep36419
LMNC155	Clinical	JF4984	ND	Abortion	Sheep	Great Britain	ND	1	6	6	ND	CC6	2014-2015	ERR2135640	ND	Sci Rep (2016) 6:36419, doi: 10.1038/srep36419
LMNC156	Clinical	JF4972	ND	Abortion	Cattle	Great Britain	ND	2	20	20	ND	CC20	2014-2015	ERR2135641	ND	Sci Rep (2016) 6:36419, doi: 10.1038/srep36419
LMNC157	Clinical	JF5052	ND	Mastitis	Cattle	Switzerland	ND	2	412	412	ND	CC412	2014-2015	ERR2135560	ND	Front Cell Infect Microbiol (2018) 8:20, https://doi.org/10.3389/fcimb.2018.00020
LMNC158	Clinical	JF5519	ND	Mastitis	Cattle	Switzerland	ND	1	4	4	ND	CC4-CC217	2014-2015	ERR2135581	ND	Front Cell Infect Microbiol (2018) 8:20, https://doi.org/10.3389/fcimb.2018.00020
LMNC159	Clinical	JF5518	ND	Mastitis	Cattle	Switzerland	ND	2	29	29	ND	CC29	2014-2015	ERR2135642	ND	Front Cell Infect Microbiol (2018) 8:20, https://doi.org/10.3389/fcimb.2018.00020
LMNC160	Clinical	JF5448	ND	Abortion	Sheep	Switzerland	ND	1	219	4	ND	CC4-CC217	2014-2015	ERR2135643	ND	Front Cell Infect Microbiol (2018) 8:20, https://doi.org/10.3389/fcimb.2018.00020
LMNC162	Clinical	JF5529	ND	Enteritis	Sheep	Switzerland	ND	1	57	4	ND	CC4-CC217	2014-2015	ERR2135644	ND	Front Cell Infect Microbiol (2018) 8:20, https://doi.org/10.3389/fcimb.2018.00020
LMNC163	Clinical	JF5182	O/D36/08	Abortion	Cattle	Switzerland	ND	1	1	1	ND	CC1	2014-2015	ERR2135566	ND	Front Cell Infect Microbiol (2018) 8:20, https://doi.org/10.3389/fcimb.2018.00020
LMNC164	Clinical	JF5336	A156	Abortion	Cattle	Switzerland	ND	2	18	18	ND	CC18	2014-2015	ERR2135579	ND	Front Cell Infect Microbiol (2018) 8:20, https://doi.org/10.3389/fcimb.2018.00020
LMNC165	Clinical	JF5171	O/D1387/06	Abortion	Cattle	Switzerland	ND	2	124	124	ND	CC124	2014-2015	ERR2135563	ND	Sci Rep (2016) 6:36419, doi: 10.1038/srep36419
LMNC166	Clinical	JF5541	ND	Rhombencephalitis	Sheep	Switzerland	ND	2	403	403	ND	CC403	2014-2015	ERR2135582	ND	Sci Rep (2016) 6:36419, doi: 10.1038/srep36419
LMNC167	Clinical	JF5540	ND	Rhombencephalitis	Sheep	Switzerland	ND	1	4	4	ND	CC4-CC217	2014-2015	ERR2135645	ND	Front Cell Infect Microbiol (2018) 8:20, https://doi.org/10.3389/fcimb.2018.00020
LMNC168	Clinical	JF5539	ND	Rhombencephalitis	Sheep	Switzerland	ND	1	4	4	ND	CC4-CC217	2014-2015	ERR2135646	ND	Front Cell Infect Microbiol (2018) 8:20, https://doi.org/10.3389/fcimb.2018.00020
LMNC169	Clinical	JF5538	ND	Rhombencephalitis	Cattle	Switzerland	ND	1	1	1	ND	CC1	2014-2015	ERR2135647	ND	Front Cell Infect Microbiol (2018) 8:20, https://doi.org/10.3389/fcimb.2018.00020
LMNC170	Clinical	JF5523	ND	Enteritis	Sheep	Switzerland	ND	2	16	8	ND	CC8	2014-2015	ND	ND	Sci Rep (2016) 6:36419, doi: 10.1038/srep36419
LMNC234	Clinical	JF5576	ND	Mastitis	Cattle	Switzerland	ND	2	412	412	ND	CC412	2014-2015	ERR2135583	ND	Sci Rep (2016) 6:36419, doi: 10.1038/srep36419
LMNC235	Clinical	JF5577	ND	Abortion	Goat	Switzerland	ND	2	412	412	ND	CC412	2014-2015	ERR2135584	ND	Sci Rep (2016) 6:36419, doi: 10.1038/srep36419
LMNC271	Clinical	JF5692	ND	Rhombencephalitis	Sheep	Switzerland	ND	1	4	4	ND	CC4-CC217	2014-2015	ERR1590239	ND	Front Cell Infect Microbiol (2018) 8:20, https://doi.org/10.3389/fcimb.2018.00020
LMNC272	Clinical	JF5693	ND	Rhombencephalitis	Cattle	Switzerland	ND	1	1	1	ND	CC1	2014-2015	ERR1590240	ND	Front Cell Infect Microbiol (2018) 8:20, https://doi.org/10.3389/fcimb.2018.00020
LMNC273	Clinical	JF5694	ND	Rhombencephalitis	Goat	Switzerland	ND	2	394	415	ND	CC415	2014-2015	ERR1600117	ND	Front Cell Infect Microbiol (2018) 8:20, https://doi.org/10.3389/fcimb.2018.00020
LMNC290	Clinical	JF5705	ND	Abortion	Cattle	Switzerland	ND	2	412	412	ND	CC412	2014-2015	ND	ND	Sci Rep (2016) 6:36419, doi: 10.1038/srep36419
LMNC291	Clinical	JF5706	ND	Abortion	Cattle	Switzerland	ND	2	7	7	ND	CC7	2014-2015	ND	ND	Sci Rep (2016) 6:36419, doi: 10.1038/srep36419
LMNC292	Clinical	JF5707	ND	Abortion	Cattle	Switzerland	ND	2	7	7	ND	CC7	2014-2015	ND	ND	Sci Rep (2016) 6:36419, doi: 10.1038/srep36419
LMNC293	Clinical	JF5708	ND	Abortion	Cattle	Switzerland	ND	2	7	7	ND	CC7	2014-2015	ND	ND	Sci Rep (2016) 6:36419, doi: 10.1038/srep36419
LMNC294	Clinical	JF5709	ND	Abortion	Cattle	Switzerland	ND	2	8	8	ND	CC8	2014-2015	ND	ND	Sci Rep (2016) 6:36419, doi: 10.1038/srep36419
LMNC295	Clinical	JF5710	ND	Abortion	Goat	Switzerland	ND	2	29	29	ND	CC29	2014-2015	ND	ND	Sci Rep (2016) 6:36419, doi: 10.1038/srep36419
LMNC378	Clinical	ND	ND	Rhombencephalitis	Goat	Switzerland	ND	1	1	1	ND	CC1	2014-2015	ERR1590280	ND	Front Cell Infect Microbiol (2018) 8:20, https://doi.org/10.3389/fcimb.2018.00020
LMNC379	Clinical	ND	ND	Rhombencephalitis	Goat	Switzerland	ND	2	37	37	ND	CC37	2014-2015	ERR1600150	ND	Front Cell Infect Microbiol (2018) 8:20, https://doi.org/10.3389/fcimb.2018.00020
LMNC380	Clinical	ND	ND	Rhombencephalitis	Goat	Switzerland	ND	1	1	1	ND	CC1	2014-2015	ERR1590281	ND	Front Cell Infect Microbiol (2018) 8:20, https://doi.org/10.3389/fcimb.2018.00020
LMNC381	Clinical	ND	ND	Rhombencephalitis	Goat	Switzerland	ND	1	1	1	ND	CC1	2014-2015	ERR1590282	ND	Front Cell Infect Microbiol (2018) 8:20, https://doi.org/10.3389/fcimb.2018.00020
LMNC382	Clinical	ND	ND	Rhombencephalitis	Sheep	Switzerland	ND	1	1	1	ND	CC1	2014-2015	ERR1590283	ND	Front Cell Infect Microbiol (2018) 8:20, https://doi.org/10.3389/fcimb.2018.00020
LMNC383	Clinical	ND	ND	Rhombencephalitis	Sheep	Switzerland	ND	1	4	4	ND	CC4-CC217	2014-2015	ERR1590284	ND	Front Cell Infect Microbiol (2018) 8:20, https://doi.org/10.3389/fcimb.2018.00020
LMNC384	Clinical	ND	ND	Rhombencephalitis	Sheep	Switzerland	ND	1	4	4	ND	CC4-CC217	2014-2015	ERR1590285	ND	Front Cell Infect Microbiol (2018) 8:20, https://doi.org/10.3389/fcimb.2018.00020
LMNC385	Clinical	JF4907	L114/2007	Rhombencephalitis	Cattle	Switzerland	ND	1	4	4	ND	CC4-CC217	2014-2015	ND	ND	Front Cell Infect Microbiol (2018) 8:20, https://doi.org/10.3389/fcimb.2018.00020
LMNC387	Clinical	JF5823	ND	Abortion	Cattle	Great Britain	ND	2	91	14	ND	CC14	2014-2015	ERR2135596	ND	Sci Rep (2016) 6:36419, doi: 10.1038/srep36419
LMNC388	Clinical	JF5824	ND	Abortion	Cattle	Great Britain	ND	1	59	59	ND	CC59	2014-2015	ERR2135597	ND	Sci Rep (2016) 6:36419, doi: 10.1038/srep36419
LMNC389	Clinical	JF5825	ND	Mastitis	Cattle	Great Britain	ND	2	20	20	ND	CC20	2014-2015	ERR2135598	ND	Sci Rep (2016) 6:36419, doi: 10.1038/srep36419
LMNC391	Clinical	JF5827	ND	Abortion	Cattle	Great Britain	ND	2	7	7	ND	CC7	2014-2015	ERR2135600	ND	Sci Rep (2016) 6:36419, doi: 10.1038/srep36419
LMNC392	Clinical	JF5828	ND	Abortion	Cattle	Great Britain	ND	2	37	37	ND	CC37	2014-2015	ERR2135601	ND	Sci Rep (2016) 6:36419, doi: 10.1038/srep36419
LMNC393	Clinical	JF5829	ND	Abortion	Cattle	Great Britain	ND	1	59	59	ND	CC59	2014-2015	ERR2135602	ND	Sci Rep (2016) 6:36419, doi: 10.1038/srep36419
LMNC394	Clinical	JF5830	ND	Abortion	Cattle	Great Britain	ND	2	18	18	ND	CC18	2014-2015	ERR2135603	ND	Sci Rep (2016) 6:36419, doi: 10.1038/srep36419
LMNC395	Clinical	JF5831	ND	Abortion	Cattle	Great Britain	ND	2	7	7	ND	CC7	2014-2015	ERR2135604	ND	Sci Rep (2016) 6:36419, doi: 10.1038/srep36419
LMNC396	Clinical	JF5832	ND	Abortion	Cattle	Great Britain	ND	2	177	177	ND	CC177	2014-2015	ERR2135605	ND	Sci Rep (2016) 6:36419, doi: 10.1038/srep36419
LMNC397	Clinical	JF5833	ND	Abortion	Goat	Great Britain	ND	1	220	220	ND	CC220	2014-2015	ERR2135606	ND	Sci Rep (2016) 6:36419, doi: 10.1038/srep36419
LMNC409	Clinical	ND	ND	Rhombencephalitis	Sheep	Switzerland	ND	1	1163	1	ND	CC1	2014-2015	ERR2135723	ND	Front Cell Infect Microbiol (2018) 8:20, https://doi.org/10.3389/fcimb.2018.00020
LMNC410	Clinical	ND	ND	Rhombencephalitis	Goat	Switzerland	ND	2	36	ST36	ND	ST36	2014-2015	ERR2135724	ND	Front Cell Infect Microbiol (2018) 8:20, https://doi.org/10.3389/fcimb.2018.00020
LMNC411	Clinical	ND	ND	Rhombencephalitis	Goat	Switzerland	ND	1	1	1	ND	CC1	2014-2015	ERR2135725	ND	Front Cell Infect Microbiol (2018) 8:20, https://doi.org/10.3389/fcimb.2018.00020
LMNC412	Clinical	ND	ND	Rhombencephalitis	Sheep	Switzerland	ND	2	91	14	ND	CC14	2014-2015	ERR2135726	ND	Front Cell Infect Microbiol (2018) 8:20, https://doi.org/10.3389/fcimb.2018.00020
LMNC413	Clinical	ND	ND	Rhombencephalitis	Sheep	Switzerland	ND	1	1	1	ND	CC1	2014-2015	ERR2135727	ND	Front Cell Infect Microbiol (2018) 8:20, https://doi.org/10.3389/fcimb.2018.00020
LMNC414	Clinical	ND	ND	Rhombencephalitis	Goat	Switzerland	ND	1	1	1	ND	CC1	2014-2015	ERR2135728	ND	Front Cell Infect Microbiol (2018) 8:20, https://doi.org/10.3389/fcimb.2018.00020
LMNC415	Clinical	ND	ND	Rhombencephalitis	Cattle	Switzerland	ND	2	20	20	ND	CC20	2014-2015	ERR2135729	ND	Front Cell Infect Microbiol (2018) 8:20, https://doi.org/10.3389/fcimb.2018.00020
LMNC416	Clinical	ND	ND	Rhombencephalitis	Sheep	Switzerland	ND	1	1	1	ND	CC1	2014-2015	ERR2135730	ND	Front Cell Infect Microbiol (2018) 8:20, https://doi.org/10.3389/fcimb.2018.00020
LMNC417	Clinical	ND	ND	Rhombencephalitis	Cattle	Switzerland	ND	2	412	412	ND	CC412	2014-2015	ND	ND	Front Cell Infect Microbiol (2018) 8:20, https://doi.org/10.3389/fcimb.2018.00020
LMNC418	Clinical	ND	ND	Rhombencephalitis	Cattle	Switzerland	ND	1	10	1	ND	CC1	2014-2015	ERR2135731	ND	Front Cell Infect Microbiol (2018) 8:20, https://doi.org/10.3389/fcimb.2018.00020
LMNC419	Clinical	ND	ND	Rhombencephalitis	Sheep	Switzerland	ND	1	1	1	ND	CC1	2014-2015	ERR2135732	ND	Front Cell Infect Microbiol (2018) 8:20, https://doi.org/10.3389/fcimb.2018.00020
LMNC420	Clinical	ND	ND	Rhombencephalitis	Cattle	Switzerland	ND	1	4	4	ND	CC4-CC217	2014-2015	ERR2135733	ND	Front Cell Infect Microbiol (2018) 8:20, https://doi.org/10.3389/fcimb.2018.00020
LMNC421	Clinical	ND	ND	Rhombencephalitis	Cattle	Switzerland	ND	1	1	1	ND	CC1	2014-2015	ERR2135734	ND	Front Cell Infect Microbiol (2018) 8:20, https://doi.org/10.3389/fcimb.2018.00020
LMNC422	Clinical	ND	ND	Rhombencephalitis	Cattle	Switzerland	ND	2	412	412	ND	CC412	2014-2015	ERR2135735	ND	Front Cell Infect Microbiol (2018) 8:20, https://doi.org/10.3389/fcimb.2018.00020
LMNC423	Clinical	ND	ND	Rhombencephalitis	Cattle	Switzerland	ND	1	1	1	ND	CC1	2014-2015	ERR2135736	ND	Front Cell Infect Microbiol (2018) 8:20, https://doi.org/10.3389/fcimb.2018.00020
LMNC424	Clinical	JF4903	L105/2007	Rhombencephalitis	Cattle	Switzerland	ND	1	1	1	ND	CC1	2014-2015	ERR2135737	ND	Front Cell Infect Microbiol (2018) 8:20, https://doi.org/10.3389/fcimb.2018.00020
LMNC425	Clinical	JF4905	L110/2007	Rhombencephalitis	Cattle	Switzerland	ND	1	1	1	ND	CC1	2014-2015	ERR2135738	ND	Front Cell Infect Microbiol (2018) 8:20, https://doi.org/10.3389/fcimb.2018.00020
LMNC426	Clinical	JF4910	L161/2008	Rhombencephalitis	Cattle	Switzerland	ND	1	59	59	ND	CC59	2014-2015	ERR2135739	ND	Front Cell Infect Microbiol (2018) 8:20, https://doi.org/10.3389/fcimb.2018.00020
LMNC427	Clinical	JF4911	L133/2007	Rhombencephalitis	Cattle	Switzerland	ND	1	1	1	ND	CC1	2014-2015	ERR2135740	ND	Front Cell Infect Microbiol (2018) 8:20, https://doi.org/10.3389/fcimb.2018.00020
LMNC428	Clinical	JF4917	L11/2007	Rhombencephalitis	Goat	Switzerland	ND	1	1	1	ND	CC1	2014-2015	ERR2135741	ND	Front Cell Infect Microbiol (2018) 8:20, https://doi.org/10.3389/fcimb.2018.00020
LMNC429	Clinical	JF4919	L32/2007	Rhombencephalitis	Goat	Switzerland	ND	1	1	1	ND	CC1	2014-2015	ERR2135742	ND	Front Cell Infect Microbiol (2018) 8:20, https://doi.org/10.3389/fcimb.2018.00020
LMNC430	Clinical	JF4920	L40/2007	Rhombencephalitis	Goat	Switzerland	ND	2	200	ST200	ND	ST200	2014-2015	ERR2135541	ND	Front Cell Infect Microbiol (2018) 8:20, https://doi.org/10.3389/fcimb.2018.00020
LMNC431	Clinical	JF4922	ND	Rhombencephalitis	Goat	Switzerland	ND	2	20	20	ND	CC20	2014-2015	ERR2135743	ND	Front Cell Infect Microbiol (2018) 8:20, https://doi.org/10.3389/fcimb.2018.00020
LMNC432	Clinical	JF4916	L9/2007	Rhombencephalitis	Goat	Switzerland	ND	1	1	1	ND	CC1	2014-2015	ERR2135744	ND	Front Cell Infect Microbiol (2018) 8:20, https://doi.org/10.3389/fcimb.2018.00020
LMNC433	Clinical	JF4925	L95/2007	Rhombencephalitis	Goat	Switzerland	ND	1	4	4	ND	CC4-CC217	2014-2015	ERR2135745	ND	Front Cell Infect Microbiol (2018) 8:20, https://doi.org/10.3389/fcimb.2018.00020
LMNC434	Clinical	JF4928	L130/2007	Rhombencephalitis	Goat	Switzerland	ND	1	1	1	ND	CC1	2014-2015	ERR2135746	ND	Front Cell Infect Microbiol (2018) 8:20, https://doi.org/10.3389/fcimb.2018.00020
LMNC435	Clinical	JF4931	L51/2007	Rhombencephalitis	Sheep	Switzerland	ND	2	415	415	ND	CC415	2014-2015	ND	ND	Front Cell Infect Microbiol (2018) 8:20, https://doi.org/10.3389/fcimb.2018.00020
LMNC436	Clinical	JF4932	L63/2007	Rhombencephalitis	Sheep	Switzerland	ND	1	1	1	ND	CC1	2014-2015	ERR2135747	ND	Front Cell Infect Microbiol (2018) 8:20, https://doi.org/10.3389/fcimb.2018.00020
LMNC437	Clinical	JF4933	L83/2007	Rhombencephalitis	Sheep	Switzerland	ND	1	1	1	ND	CC1	2014-2015	ND	ND	Front Cell Infect Microbiol (2018) 8:20, https://doi.org/10.3389/fcimb.2018.00020
LMNC438	Clinical	JF4938	L23/2007	Rhombencephalitis	Sheep	Switzerland	ND	2	391	89	ND	CC89	2014-2015	ND	ND	Front Cell Infect Microbiol (2018) 8:20, https://doi.org/10.3389/fcimb.2018.00020
LMNC439	Clinical	JF4943	L39/2007	Rhombencephalitis	Sheep	Switzerland	ND	1	1	1	ND	CC1	2014-2015	ND	ND	Front Cell Infect Microbiol (2018) 8:20, https://doi.org/10.3389/fcimb.2018.00020
LMNC440	Clinical	JF5143	L27/2007	Rhombencephalitis	Sheep	Switzerland	ND	1	1	1	ND	CC1	2014-2015	ND	ND	Front Cell Infect Microbiol (2018) 8:20, https://doi.org/10.3389/fcimb.2018.00020
LMNC441	Clinical	JF5144	L28/2007	Rhombencephalitis	Sheep	Switzerland	ND	1	1	1	ND	CC1	2014-2015	ND	ND	Front Cell Infect Microbiol (2018) 8:20, https://doi.org/10.3389/fcimb.2018.00020
LMNC442	Clinical	JF5145	L3/2007	Rhombencephalitis	Sheep	Switzerland	ND	1	414	1	ND	CC1	2014-2015	ND	ND	Front Cell Infect Microbiol (2018) 8:20, https://doi.org/10.3389/fcimb.2018.00020
LMNC443	Clinical	JF5146	L33/2007	Rhombencephalitis	Goat	Switzerland	ND	1	1	1	ND	CC1	2014-2015	ND	ND	Front Cell Infect Microbiol (2018) 8:20, https://doi.org/10.3389/fcimb.2018.00020
LMNC444	Clinical	JF5147	L34/2007	Rhombencephalitis	Sheep	Switzerland	ND	1	1	1	ND	CC1	2014-2015	ND	ND	Front Cell Infect Microbiol (2018) 8:20, https://doi.org/10.3389/fcimb.2018.00020
LMNC445	Clinical	JF5148	L55/2007	Rhombencephalitis	Sheep	Switzerland	ND	1	1	1	ND	CC1	2014-2015	ERR2135748	ND	Front Cell Infect Microbiol (2018) 8:20, https://doi.org/10.3389/fcimb.2018.00020
LMNC446	Clinical	JF5149	L56/2007	Rhombencephalitis	Sheep	Switzerland	ND	1	1	1	ND	CC1	2014-2015	ERR2135749	ND	Front Cell Infect Microbiol (2018) 8:20, https://doi.org/10.3389/fcimb.2018.00020
LMNC447	Clinical	JF5151	L58/2007	Rhombencephalitis	Sheep	Switzerland	ND	1	1	1	ND	CC1	2014-2015	ERR2135750	ND	Front Cell Infect Microbiol (2018) 8:20, https://doi.org/10.3389/fcimb.2018.00020
LMNC448	Clinical	JF5152	L59/2007	Rhombencephalitis	Sheep	Switzerland	ND	1	1	1	ND	CC1	2014-2015	ERR2135751	ND	Front Cell Infect Microbiol (2018) 8:20, https://doi.org/10.3389/fcimb.2018.00020
LMNC449	Clinical	JF5153	L68/2007	Rhombencephalitis	Sheep	Switzerland	ND	1	1	1	ND	CC1	2014-2015	ND	ND	Front Cell Infect Microbiol (2018) 8:20, https://doi.org/10.3389/fcimb.2018.00020
LMNC450	Clinical	JF5154	L69/2007	Rhombencephalitis	Sheep	Switzerland	ND	1	1	1	ND	CC1	2014-2015	ND	ND	Front Cell Infect Microbiol (2018) 8:20, https://doi.org/10.3389/fcimb.2018.00020
LMNC451	Clinical	JF5155	L70/2007	Rhombencephalitis	Sheep	Switzerland	ND	1	1	1	ND	CC1	2014-2015	ND	ND	Front Cell Infect Microbiol (2018) 8:20, https://doi.org/10.3389/fcimb.2018.00020
LMNC452	Clinical	JF5156	L71/2007	Rhombencephalitis	Sheep	Switzerland	ND	1	1	1	ND	CC1	2014-2015	ND	ND	Front Cell Infect Microbiol (2018) 8:20, https://doi.org/10.3389/fcimb.2018.00020
LMNC453	Clinical	JF5158	L60/2007	Rhombencephalitis	Sheep	Switzerland	ND	1	1	1	ND	CC1	2014-2015	ND	ND	Front Cell Infect Microbiol (2018) 8:20, https://doi.org/10.3389/fcimb.2018.00020
LMNC454	Clinical	JF5160	L64/2007	Rhombencephalitis	Sheep	Switzerland	ND	1	1	1	ND	CC1	2014-2015	ND	ND	Front Cell Infect Microbiol (2018) 8:20, https://doi.org/10.3389/fcimb.2018.00020
LMNC455	Clinical	JF5161	L66/2007	Rhombencephalitis	Sheep	Switzerland	ND	1	1	1	ND	CC1	2014-2015	ND	ND	Front Cell Infect Microbiol (2018) 8:20, https://doi.org/10.3389/fcimb.2018.00020
LMNC456	Clinical	JF5162	L67/2007	Rhombencephalitis	Sheep	Switzerland	ND	1	1	1	ND	CC1	2014-2015	ND	ND	Front Cell Infect Microbiol (2018) 8:20, https://doi.org/10.3389/fcimb.2018.00020
LMNC457	Clinical	JF5163	L46/2007	Rhombencephalitis	Goat	Switzerland	ND	2	26	26	ND	CC26	2014-2015	ND	ND	Front Cell Infect Microbiol (2018) 8:20, https://doi.org/10.3389/fcimb.2018.00020
LMNC458	Clinical	JF5165	L50/2007	Rhombencephalitis	Goat	Switzerland	ND	2	415	415	ND	CC415	2014-2015	ND	ND	Front Cell Infect Microbiol (2018) 8:20, https://doi.org/10.3389/fcimb.2018.00020
LMNC459	Clinical	JF5168	L48/2007	Rhombencephalitis	Goat	Switzerland	ND	2	412	412	ND	CC412	2014-2015	ND	ND	Front Cell Infect Microbiol (2018) 8:20, https://doi.org/10.3389/fcimb.2018.00020
LMNC460	Clinical	JF5169	L49/2007	Rhombencephalitis	Goat	Switzerland	ND	2	7	7	ND	CC7	2014-2015	ND	ND	Front Cell Infect Microbiol (2018) 8:20, https://doi.org/10.3389/fcimb.2018.00020
LMNC461	Clinical	JF5170	L61/2007	Rhombencephalitis	Sheep	Switzerland	ND	2	16	8	ND	CC8	2014-2015	ND	ND	Front Cell Infect Microbiol (2018) 8:20, https://doi.org/10.3389/fcimb.2018.00020
LMNC462	Clinical	JF5172	L10/2007	Rhombencephalitis	Sheep	Switzerland	ND	2	16	8	ND	CC8	2014-2015	ERR2135564	ND	Front Cell Infect Microbiol (2018) 8:20, https://doi.org/10.3389/fcimb.2018.00020
LMNC463	Clinical	JF5179	L73/2007	Rhombencephalitis	Sheep	Switzerland	ND	1	4	4	ND	CC4-CC217	2014-2015	ND	ND	Front Cell Infect Microbiol (2018) 8:20, https://doi.org/10.3389/fcimb.2018.00020
LMNC464	Clinical	JF5185	L4/2007	Rhombencephalitis	Sheep	Switzerland	ND	1	414	1	ND	CC1	2014-2015	ND	ND	Front Cell Infect Microbiol (2018) 8:20, https://doi.org/10.3389/fcimb.2018.00020
LMNC465	Clinical	JF5192	L90/2007	Rhombencephalitis	Sheep	Switzerland	ND	1	1	1	ND	CC1	2014-2015	ND	ND	Front Cell Infect Microbiol (2018) 8:20, https://doi.org/10.3389/fcimb.2018.00020
LMNC466	Clinical	JF5193	L92/2007	Rhombencephalitis	Sheep	Switzerland	ND	1	1	1	ND	CC1	2014-2015	ND	ND	Front Cell Infect Microbiol (2018) 8:20, https://doi.org/10.3389/fcimb.2018.00020
LMNC467	Clinical	JF5198	L93/2007	Rhombencephalitis	Sheep	Switzerland	ND	1	1	1	ND	CC1	2014-2015	ND	ND	Front Cell Infect Microbiol (2018) 8:20, https://doi.org/10.3389/fcimb.2018.00020
LMNC468	Clinical	JF5200	L140/2007	Rhombencephalitis	Cattle	Switzerland	ND	1	1	1	ND	CC1	2014-2015	ND	ND	Front Cell Infect Microbiol (2018) 8:20, https://doi.org/10.3389/fcimb.2018.00020
LMNC469	Clinical	JF5204	L88/2007	Rhombencephalitis	Sheep	Switzerland	ND	1	1	1	ND	CC1	2014-2015	ND	ND	Front Cell Infect Microbiol (2018) 8:20, https://doi.org/10.3389/fcimb.2018.00020
LMNC470	Clinical	JF5205	L85/2007	Rhombencephalitis	Sheep	Switzerland	ND	1	1	1	ND	CC1	2014-2015	ND	ND	Front Cell Infect Microbiol (2018) 8:20, https://doi.org/10.3389/fcimb.2018.00020
LMNC471	Clinical	JF5206	L147/2008	Rhombencephalitis	Sheep	Switzerland	ND	1	1	1	ND	CC1	2014-2015	ND	ND	Front Cell Infect Microbiol (2018) 8:20, https://doi.org/10.3389/fcimb.2018.00020
LMNC472	Clinical	JF5209	L123/2007	Rhombencephalitis	Cattle	Switzerland	ND	1	1	1	ND	CC1	2014-2015	ND	ND	Front Cell Infect Microbiol (2018) 8:20, https://doi.org/10.3389/fcimb.2018.00020
LMNC474	Clinical	JF5176	L74/2007	Rhombencephalitis	Sheep	Switzerland	ND	2	21	21	ND	CC21	2014-2015	ND	ND	Front Cell Infect Microbiol (2018) 8:20, https://doi.org/10.3389/fcimb.2018.00020
LMNC475	Clinical	JF5177	L76/2007	Rhombencephalitis	Sheep	Switzerland	ND	2	591	14	ND	CC14	2014-2015	ND	ND	Front Cell Infect Microbiol (2018) 8:20, https://doi.org/10.3389/fcimb.2018.00020
LMNC477	Clinical	JF5211	O/D115/04	Rhombencephalitis	Sheep	Switzerland	ND	2	412	412	ND	CC412	2014-2015	ERR2135753	ND	Front Cell Infect Microbiol (2018) 8:20, https://doi.org/10.3389/fcimb.2018.00020
LMNC478	Clinical	JF4899	ND	Rhombencephalitis	Cattle	Switzerland	ND	1	1	1	ND	CC1	2014-2015	ERR2135530	ND	Front Cell Infect Microbiol (2018) 8:20, https://doi.org/10.3389/fcimb.2018.00020
LMNC479	Clinical	JF4901	L103/2007	Rhombencephalitis	Cattle	Switzerland	ND	1	1	1	ND	CC1	2014-2015	ND	ND	Front Cell Infect Microbiol (2018) 8:20, https://doi.org/10.3389/fcimb.2018.00020
LMNC480	Clinical	JF4902	L104/2007	Rhombencephalitis	Cattle	Switzerland	ND	1	1	1	ND	CC1	2014-2015	ND	ND	Front Cell Infect Microbiol (2018) 8:20, https://doi.org/10.3389/fcimb.2018.00020
LMNC481	Clinical	JF4906	L113/2007	Rhombencephalitis	Cattle	Switzerland	ND	1	413	1	ND	CC1	2014-2015	ND	ND	Front Cell Infect Microbiol (2018) 8:20, https://doi.org/10.3389/fcimb.2018.00020
LMNC482	Clinical	JF4909	L117/2007	Rhombencephalitis	Cattle	Switzerland	ND	1	1	1	ND	CC1	2014-2015	ND	ND	Front Cell Infect Microbiol (2018) 8:20, https://doi.org/10.3389/fcimb.2018.00020
LMNC483	Clinical	JF4927	L129/2007	Rhombencephalitis	Goat	Switzerland	ND	1	1	1	ND	CC1	2014-2015	ERR2135542	ND	Front Cell Infect Microbiol (2018) 8:20, https://doi.org/10.3389/fcimb.2018.00020
LMNC484	Clinical	JF5159	L62/2007	Rhombencephalitis	Sheep	Switzerland	ND	1	1	1	ND	CC1	2014-2015	ERR2135561	ND	Front Cell Infect Microbiol (2018) 8:20, https://doi.org/10.3389/fcimb.2018.00020
LMNC485	Clinical	JF5181	L82/2007	Rhombencephalitis	Sheep	Switzerland	ND	1	1	1	ND	CC1	2014-2015	ERR2135565	ND	Front Cell Infect Microbiol (2018) 8:20, https://doi.org/10.3389/fcimb.2018.00020
LMNC486	Clinical	JF5183	O/D562/09	Rhombencephalitis	Cattle	Switzerland	ND	1	1	1	ND	CC1	2014-2015	ERR2135567	ND	Front Cell Infect Microbiol (2018) 8:20, https://doi.org/10.3389/fcimb.2018.00020
LMNC487	Clinical	JF5199	L118/2007	Rhombencephalitis	Cattle	Switzerland	ND	1	1	1	ND	CC1	2014-2015	ERR2135572	ND	Front Cell Infect Microbiol (2018) 8:20, https://doi.org/10.3389/fcimb.2018.00020
LMNC488	Clinical	JF5207	L119/2007	Rhombencephalitis	Cattle	Switzerland	ND	1	515	1	ND	CC1	2014-2015	ERR2135575	ND	Front Cell Infect Microbiol (2018) 8:20, https://doi.org/10.3389/fcimb.2018.00020
LMNC489	Clinical	JF5210	L134/2007	Rhombencephalitis	Cattle	Switzerland	ND	1	1	1	ND	CC1	2014-2015	ERR2135577	ND	Front Cell Infect Microbiol (2018) 8:20, https://doi.org/10.3389/fcimb.2018.00020
LMNC491	Clinical	JF5404	ND	Mastitis	Goat	Switzerland	ND	2	8	8	ND	CC8	2014-2015	ND	ND	Sci Rep (2016) 6:36419, doi: 10.1038/srep36419
LMNC542	Clinical	ND	ND	Rhombencephalitis	Sheep	Switzerland	ND	1	4	4	ND	CC4-CC217	2014-2015	ERR2135754	ND	Front Cell Infect Microbiol (2018) 8:20, https://doi.org/10.3389/fcimb.2018.00020

## Sheet: pivot_table
Štetje od MLST_final		Year
MLST_final	Country	2008	2009	2010	2011	2012	2013	2014	2015	2016	2017	2018	2014-2015	Skupna vsota
CC1	France			1	2	9	12	6	3					33
	Slovenia	5	4	1	1	2	2	2	1	3	2	1		24
	Switzerland												80	80
CC1 Vsota		5	4	2	3	11	14	8	4	3	2	1	80	137
CC101	Switzerland												1	1
CC101 Vsota													1	1
CC11-CC451	Slovenia		1		1			1						3
	Switzerland												2	2
CC11-CC451 Vsota			1		1			1					2	5
CC124	Switzerland												1	1
CC124 Vsota													1	1
CC14	France					1		1						2
	Great Britain												2	2
	Switzerland												4	4
CC14 Vsota						1		1					6	8
CC177	Great Britain												1	1
CC177 Vsota													1	1
CC18	Great Britain												3	3
	Slovenia						1							1
	Switzerland												2	2
CC18 Vsota							1						5	6
CC19	Slovenia		1											1
CC19 Vsota			1											1
CC199	France						1							1
CC199 Vsota							1							1
CC1-CC389	Slovenia							2						2
CC1-CC389 Vsota								2						2
CC2	Great Britain												1	1
CC2 Vsota													1	1
CC20	France				1									1
	Great Britain												4	4
	Switzerland												3	3
CC20 Vsota					1								7	8
CC204	Switzerland												1	1
CC204 Vsota													1	1
CC207	France		1		1	1								3
CC207 Vsota			1		1	1								3
CC21	Slovenia				1				1		2			4
	Switzerland												3	3
CC21 Vsota					1				1		2		3	7
CC220	Great Britain												7	7
CC220 Vsota													7	7
CC224	France			1		1								2
	Slovenia		1											1
CC224 Vsota			1	1		1								3
CC26	Slovenia							2						2
	Switzerland												2	2
CC26 Vsota								2					2	4
CC29	Switzerland												2	2
CC29 Vsota													2	2
CC315	Slovenia		1											1
CC315 Vsota			1											1
CC37	France			4	4	6	1	4						19
	Great Britain												1	1
	Switzerland												1	1
CC37 Vsota				4	4	6	1	4					2	21
CC403	Great Britain												1	1
	Switzerland												1	1
CC403 Vsota													2	2
CC412	France			1		1								2
	Switzerland												13	13
CC412 Vsota				1		1							13	15
CC415	Switzerland												3	3
CC415 Vsota													3	3
CC4-CC217	France			1	5	5	2	3	2					18
	Slovenia		1		2			1		1	2			7
	Switzerland												20	20
CC4-CC217 Vsota			1	1	7	5	2	4	2	1	2		20	45
CC5	France					1								1
	Slovenia		1											1
CC5 Vsota			1			1								2
CC54	France			1	1	2	1							5
	Great Britain												1	1
	Switzerland												1	1
CC54 Vsota				1	1	2	1						2	7
CC59	France				1		1							2
	Great Britain												3	3
	Slovenia			1										1
	Switzerland												2	2
CC59 Vsota				1	1		1						5	8
CC6	France			4	2	3	3	1	1					14
	Great Britain												1	1
	Switzerland												1	1
CC6 Vsota				4	2	3	3	1	1				2	16
CC7	France						1							1
	Great Britain												2	2
	Switzerland												4	4
CC7 Vsota							1						6	7
CC77	France			2	2	1								5
CC77 Vsota				2	2	1								5
CC8	Great Britain												1	1
	Switzerland												7	7
CC8 Vsota													8	8
CC89	Switzerland												1	1
CC89 Vsota													1	1
CC9	France							1						1
CC9 Vsota								1						1
CC91	Slovenia		1											1
CC91 Vsota			1											1
ST184	Slovenia			1			2				3			6
ST184 Vsota				1			2				3			6
ST200	Switzerland												1	1
ST200 Vsota													1	1
ST36	Switzerland												1	1
ST36 Vsota													1	1
Skupna vsota		5	12	18	24	33	27	24	8	4	9	1	185	350
