# Supplementary material for: Genetic diversity of Listeria monocytogenes strains in ruminant abortion and rhombencephalitis cases in comparison with the natural environment
Source: BMC Microbiol. 2019 Dec 18;19:299. doi: 10.1186/s12866-019-1676-3 (PMC6918561; doi:10.1186/s12866-019-1676-3)
Supplement: Supplementary file 2 — Additional file 2: Table S2. A complete database of Listeria monocytogenes isolates from the natural environment. [file 12866_2019_1676_MOESM2_ESM.xls]

## Sheet: natural_environment_dataset
DATASET S2 Complete natural environment dataset
Isolate_name_1	Origin	Isolate_name_2	Isolate_name_3	Source	Source_description_1	Source_description_2	Country	Molecular_serotype	Phylogenetic_lineage	MLST_ST	MLST_CC	MLST_CC_deduced_from_PFGE	MLST_final	Year	Accession_number	Typing_performed_by	Reference	Sequencing_technology
Apf_K1	Natural environment	ND	ND	Environment	Compost	ND	Austria	ND	2	14	14	ND	CC14	2009	ND	ND	Environ Microbiol (2014) 16(2): 405-416	ND
Apf_K130	Natural environment	ND	ND	Environment	Compost	ND	Austria	ND	1	1	1	ND	CC1	2009	ND	ND	Environ Microbiol (2014) 16(2): 405-416	ND
Apf_K131	Natural environment	ND	ND	Environment	Compost	ND	Austria	ND	1	4	4	ND	CC4-CC217	2009	ND	ND	Environ Microbiol (2014) 16(2): 405-416	ND
Apf_K134	Natural environment	ND	ND	Environment	Compost	ND	Austria	ND	1	1	1	ND	CC1	2009	ND	ND	Environ Microbiol (2014) 16(2): 405-416	ND
Apf_K138	Natural environment	ND	ND	Environment	Compost	ND	Austria	ND	2	26	26	ND	CC26	2009	ND	ND	Environ Microbiol (2014) 16(2): 405-416	ND
Apf_K141	Natural environment	ND	ND	Environment	Compost	ND	Austria	ND	1	6	6	ND	CC6	2009	ND	ND	Environ Microbiol (2014) 16(2): 405-416	ND
Apf_K142	Natural environment	ND	ND	Environment	Compost	ND	Austria	ND	1	4	4	ND	CC4-CC217	2009	ND	ND	Environ Microbiol (2014) 16(2): 405-416	ND
Apf_K151	Natural environment	ND	ND	Environment	Compost	ND	Austria	ND	2	394	361	ND	CC361	2009	ND	ND	Environ Microbiol (2014) 16(2): 405-416	ND
Apf_K161	Natural environment	ND	ND	Environment	Compost	ND	Austria	ND	2	489	ST489	ND	ST489	2009	ND	ND	Environ Microbiol (2014) 16(2): 405-416	ND
Apf_K162	Natural environment	ND	ND	Environment	Compost	ND	Austria	ND	2	7	7	ND	CC26	2009	ND	ND	Environ Microbiol (2014) 16(2): 405-416	ND
Apf_K172	Natural environment	ND	ND	Environment	Compost	ND	Austria	ND	1	4	4	ND	CC4-CC217	2009	ND	ND	Environ Microbiol (2014) 16(2): 405-416	ND
Apf_K181	Natural environment	ND	ND	Environment	Compost	ND	Austria	ND	1	1	1	ND	CC1	2009	ND	ND	Environ Microbiol (2014) 16(2): 405-416	ND
Apf_K188	Natural environment	ND	ND	Environment	Compost	ND	Austria	ND	2	511	7	ND	CC26	2009	ND	ND	Environ Microbiol (2014) 16(2): 405-416	ND
Apf_K197	Natural environment	ND	ND	Environment	Compost	ND	Austria	ND	1	6	6	ND	CC6	2009	ND	ND	Environ Microbiol (2014) 16(2): 405-416	ND
Apf_K198	Natural environment	ND	ND	Environment	Compost	ND	Austria	ND	2	26	26	ND	CC26	2009	ND	ND	Environ Microbiol (2014) 16(2): 405-416	ND
Apf_K199	Natural environment	ND	ND	Environment	Compost	ND	Austria	ND	2	37	37	ND	CC37	2009	ND	ND	Environ Microbiol (2014) 16(2): 405-416	ND
Apf_K2	Natural environment	ND	ND	Environment	Compost	ND	Austria	ND	2	18	18	ND	CC18	2009	ND	ND	Environ Microbiol (2014) 16(2): 405-416	ND
Apf_K212	Natural environment	10	ND	Environment	Compost	ND	Austria	ND	2	29	29	ND	CC29	2009	ND	ND	Environ Microbiol (2014) 16(2): 405-416	ND
Apf_K25	Natural environment	ND	ND	Environment	Compost	ND	Austria	ND	1	517	ST517	ND	ST517	2009	ND	ND	Environ Microbiol (2014) 16(2): 405-416	ND
Apf_K26	Natural environment	ND	ND	Environment	Compost	ND	Austria	ND	2	121	121	ND	CC121	2009	ND	ND	Environ Microbiol (2014) 16(2): 405-416	ND
Apf_K36	Natural environment	ND	ND	Environment	Compost	ND	Austria	ND	1	1	1	ND	CC1	2009	ND	ND	Environ Microbiol (2014) 16(2): 405-416	ND
Apf_K4	Natural environment	ND	ND	Environment	Compost	ND	Austria	ND	2	20	20	ND	CC20	2009	ND	ND	Environ Microbiol (2014) 16(2): 405-416	ND
Apf_K5	Natural environment	ND	ND	Environment	Compost	ND	Austria	ND	1	6	6	ND	CC6	2009	ND	ND	Environ Microbiol (2014) 16(2): 405-416	ND
Apf_K52	Natural environment	ND	ND	Environment	Compost	ND	Austria	ND	1	1	1	ND	CC1	2009	ND	ND	Environ Microbiol (2014) 16(2): 405-416	ND
Apf_K53	Natural environment	ND	ND	Environment	Compost	ND	Austria	ND	1	520	315	ND	CC315	2009	ND	ND	Environ Microbiol (2014) 16(2): 405-416	ND
Apf_K77	Natural environment	ND	ND	Environment	Compost	ND	Austria	ND	1	4	4	ND	CC4-CC217	2009	ND	ND	Environ Microbiol (2014) 16(2): 405-416	ND
Apf_K81	Natural environment	ND	ND	Environment	Compost	ND	Austria	ND	1	6	6	ND	CC6	2009	ND	ND	Environ Microbiol (2014) 16(2): 405-416	ND
CFSAN046092	Natural environment	ND	ND	Feed	Silage	Feed	Italy	ND	1	1	1	ND	CC1	2012	SRR3344828	ND	Genome Announc (2018) 6:e01276-17, https://doi.org/10.1128/genomeA.01276-17	ND
CFSAN046093	Natural environment	ND	ND	Feed	Silage	Feed	Italy	ND	1	1	1	ND	CC1	2012	SRR3344829	ND	Genome Announc (2018) 6:e01276-17, https://doi.org/10.1128/genomeA.01276-17	ND
CFSAN046094	Natural environment	ND	ND	Feed	Silage	Feed	Italy	ND	1	1	1	ND	CC1	2012	SRR3344830	ND	Genome Announc (2018) 6:e01276-17, https://doi.org/10.1128/genomeA.01276-17	ND
CFSAN046095	Natural environment	ND	ND	Faeces	Faeces (cattle)	ND	Italy	ND	1	6	6	ND	CC6	2013	SRR3344831	ND	Genome Announc (2018) 6:e01276-17, https://doi.org/10.1128/genomeA.01276-17	ND
CFSAN049182	Natural environment	ND	ND	Feed	Silage	Feed	Italy	ND	2	36	ST36	ND	ST36	2007	SRR5084852	ND	Genome Announc (2018) 6:e01276-17, https://doi.org/10.1128/genomeA.01276-17	ND
CFSAN049183	Natural environment	ND	ND	Feed	Silage	Feed	Italy	ND	2	427	29	ND	CC29	2008	SRR5085089	ND	Genome Announc (2018) 6:e01276-17, https://doi.org/10.1128/genomeA.01276-17	ND
CFSAN049184	Natural environment	ND	ND	Feed	Silage	Feed	Italy	ND	2	36	ST36	ND	ST36	2008	SRR5085020	ND	Genome Announc (2018) 6:e01276-17, https://doi.org/10.1128/genomeA.01276-17	ND
CFSAN049185	Natural environment	ND	ND	Feed	Silage	Feed	Italy	ND	2	29	29	ND	CC29	2008	SRR5085092	ND	Genome Announc (2018) 6:e01276-17, https://doi.org/10.1128/genomeA.01276-17	ND
CFSAN049186	Natural environment	ND	ND	Feed	Silage	Feed	Italy	ND	2	36	ST36	ND	ST36	2008	SRR5085091	ND	Genome Announc (2018) 6:e01276-17, https://doi.org/10.1128/genomeA.01276-17	ND
CFSAN049198	Natural environment	ND	ND	Feed	Silage	Feed	Italy	ND	2	36	ST36	ND	ST36	2009	SRR5085100	ND	Genome Announc (2018) 6:e01276-17, https://doi.org/10.1128/genomeA.01276-17	ND
CFSAN049199	Natural environment	ND	ND	Feed	Silage	Feed	Italy	ND	2	325	31	ND	CC31	2009	SRR5085021	ND	Genome Announc (2018) 6:e01276-17, https://doi.org/10.1128/genomeA.01276-17	ND
CFSAN049200	Natural environment	ND	ND	Feed	Silage	Feed	Italy	ND	2	325	31	ND	CC31	2009	SRR5085104	ND	Genome Announc (2018) 6:e01276-17, https://doi.org/10.1128/genomeA.01276-17	ND
CFSAN049201	Natural environment	ND	ND	Feed	Silage	Feed	Italy	ND	1	217	217	ND	CC4-CC217	2009	SRR5085101	ND	Genome Announc (2018) 6:e01276-17, https://doi.org/10.1128/genomeA.01276-17	ND
CFSAN049202	Natural environment	ND	ND	Feed	Silage	Feed	Italy	ND	1	217	217	ND	CC4-CC217	2010	SRR5085114	ND	Genome Announc (2018) 6:e01276-17, https://doi.org/10.1128/genomeA.01276-17	ND
CFSAN049203	Natural environment	ND	ND	Feed	Silage	Feed	Italy	ND	1	217	217	ND	CC4-CC217	2009	SRR5085110	ND	Genome Announc (2018) 6:e01276-17, https://doi.org/10.1128/genomeA.01276-17	ND
CFSAN049204	Natural environment	ND	ND	Feed	Silage	Feed	Italy	ND	2	325	31	ND	CC31	2009	SRR5085118	ND	Genome Announc (2018) 6:e01276-17, https://doi.org/10.1128/genomeA.01276-17	ND
CFSAN049209	Natural environment	ND	ND	Faeces	Faeces (cattle)	ND	Italy	ND	2	91	14	ND	CC14	2010	SRR5085103	ND	Genome Announc (2018) 6:e01276-17, https://doi.org/10.1128/genomeA.01276-17	ND
CFSAN049210	Natural environment	ND	ND	Faeces	Faeces (cattle)	ND	Italy	ND	2	21	21	ND	CC21	2010	SRR5085102	ND	Genome Announc (2018) 6:e01276-17, https://doi.org/10.1128/genomeA.01276-17	ND
CFSAN049211	Natural environment	ND	ND	Faeces	Faeces (cattle)	ND	Italy	ND	2	7	7	ND	CC7	2011	SRR5085099	ND	Genome Announc (2018) 6:e01276-17, https://doi.org/10.1128/genomeA.01276-17	ND
CFSAN049212	Natural environment	ND	ND	Feed	Feed	Feed	Italy	ND	1	808	379	ND	CC379	2011	SRR5085111	ND	Genome Announc (2018) 6:e01276-17, https://doi.org/10.1128/genomeA.01276-17	ND
CFSAN049213	Natural environment	ND	ND	Faeces	Faeces (cattle)	ND	Italy	ND	2	29	29	ND	CC29	2011	SRR5085115	ND	Genome Announc (2018) 6:e01276-17, https://doi.org/10.1128/genomeA.01276-17	ND
CFSAN049214	Natural environment	ND	ND	Faeces	Faeces (cattle)	ND	Italy	ND	2	36	ST36	ND	ST36	2011	SRR5085120	ND	Genome Announc (2018) 6:e01276-17, https://doi.org/10.1128/genomeA.01276-17	ND
CFSAN049215	Natural environment	ND	ND	Faeces	Faeces (cattle)	ND	Italy	ND	1	6	6	ND	CC6	2011	SRR5085117	ND	Genome Announc (2018) 6:e01276-17, https://doi.org/10.1128/genomeA.01276-17	ND
CFSAN049218	Natural environment	ND	ND	Faeces	Faeces (cattle)	ND	Italy	ND	1	663	663	ND	CC663	2011	SRR5085116	ND	Genome Announc (2018) 6:e01276-17, https://doi.org/10.1128/genomeA.01276-17	ND
CFSAN049220	Natural environment	ND	ND	Faeces	Faeces (cattle)	ND	Italy	ND	2	489	ST489	ND	ST489	2011	SRR5085109	ND	Genome Announc (2018) 6:e01276-17, https://doi.org/10.1128/genomeA.01276-17	ND
CFSAN049223	Natural environment	ND	ND	Faeces	Faeces (cattle)	ND	Italy	ND	2	36	ST36	ND	ST36	2011	SRR5085126	ND	Genome Announc (2018) 6:e01276-17, https://doi.org/10.1128/genomeA.01276-17	ND
CFSAN049224	Natural environment	ND	ND	Faeces	Faeces (cattle)	ND	Italy	ND	1	6	6	ND	CC6	2011	SRR5085124	ND	Genome Announc (2018) 6:e01276-17, https://doi.org/10.1128/genomeA.01276-17	ND
CFSAN049225	Natural environment	ND	ND	Faeces	Faeces (cattle)	ND	Italy	ND	2	398	398	ND	CC398	2011	SRR5085125	ND	Genome Announc (2018) 6:e01276-17, https://doi.org/10.1128/genomeA.01276-17	ND
CFSAN049226	Natural environment	ND	ND	Faeces	Faeces (cattle)	ND	Italy	ND	2	29	29	ND	CC29	2011	SRR5085127	ND	Genome Announc (2018) 6:e01276-17, https://doi.org/10.1128/genomeA.01276-17	ND
CLIP70592	Natural environment	ND	ND	Environment	ND	ND	France	ND	2	9	9	ND	CC9	1996	ND	ND	Environ Microbiol (2014) 16(2): 405-416	ND
CLIP84686	Natural environment	ND	ND	Environment	ND	ND	France	ND	2	9	9	ND	CC9	2000	ND	ND	Environ Microbiol (2014) 16(2): 405-416	ND
CLIP85561	Natural environment	ND	ND	Environment	ND	ND	France	ND	2	123	9	ND	CC9	2000	ND	ND	Environ Microbiol (2014) 16(2): 405-416	ND
CLIP87494	Natural environment	ND	ND	Environment	ND	ND	France	ND	2	138	9	ND	CC9	2001	ND	ND	Environ Microbiol (2014) 16(2): 405-416	ND
CLIP88497	Natural environment	ND	ND	Environment	ND	ND	France	ND	1	100	2	ND	CC2	2000	ND	ND	Environ Microbiol (2014) 16(2): 405-416	ND
CLIP91805	Natural environment	ND	ND	Environment	ND	ND	France	ND	2	9	9	ND	CC9	2002	ND	ND	Environ Microbiol (2014) 16(2): 405-416	ND
CLIP94619	Natural environment	ND	ND	Environment	ND	ND	France	ND	2	9	9	ND	CC9	2003	ND	ND	Environ Microbiol (2014) 16(2): 405-416	ND
CLIP95381	Natural environment	ND	ND	Environment	ND	ND	France	ND	2	9	9	ND	CC9	2004	ND	ND	Environ Microbiol (2014) 16(2): 405-416	ND
CLIP96324	Natural environment	ND	ND	Environment	ND	ND	France	ND	2	9	9	ND	CC9	2004	ND	ND	Environ Microbiol (2014) 16(2): 405-416	ND
E34	Natural environment	ND	ND	Environment	Soil	ND	Austria	ND	2	37	37	ND	CC37	2007-2008	ND	ND	Appl Environ Microbiol (2014) 80, 18: 5583-5592	ND
E35	Natural environment	ND	ND	Environment	Soil	ND	Austria	ND	2	37	37	ND	CC37	2007-2008	ND	ND	Appl Environ Microbiol (2014) 80, 18: 5583-5592	ND
E38	Natural environment	ND	ND	Environment	Soil	ND	Austria	ND	2	37	37	ND	CC37	2007-2008	ND	ND	Appl Environ Microbiol (2014) 80, 18: 5583-5592	ND
E41	Natural environment	ND	ND	Environment	Soil	ND	Austria	ND	2	37	37	ND	CC37	2007-2008	ND	ND	Appl Environ Microbiol (2014) 80, 18: 5583-5592	ND
ER1	Natural environment	ND	ND	Environment	Soil	ND	Austria	ND	1	59	59	ND	CC59	2007-2008	ND	ND	Appl Environ Microbiol (2014) 80, 18: 5583-5592	ND
ER101	Natural environment	ND	ND	Environment	Soil	ND	Austria	ND	1	4	4	ND	CC4-CC217	2007-2008	ND	ND	Appl Environ Microbiol (2014) 80, 18: 5583-5592	ND
ER111	Natural environment	ND	ND	Environment	Soil	ND	Austria	ND	2	37	37	ND	CC37	2007-2008	ND	ND	Appl Environ Microbiol (2014) 80, 18: 5583-5592	ND
ER13	Natural environment	ND	ND	Environment	Soil	ND	Austria	ND	1	59	59	ND	CC59	2007-2008	ND	ND	Appl Environ Microbiol (2014) 80, 18: 5583-5592	ND
ER132	Natural environment	ND	ND	Environment	Soil	ND	Austria	ND	2	91	14	ND	CC14	2007-2008	ND	ND	Appl Environ Microbiol (2014) 80, 18: 5583-5592	ND
ER14	Natural environment	ND	ND	Environment	Soil	ND	Austria	ND	1	1	1	ND	CC1	2007-2008	ND	ND	Appl Environ Microbiol (2014) 80, 18: 5583-5592	ND
ER169	Natural environment	ND	ND	Environment	Soil	ND	Austria	ND	2	91	14	ND	CC14	2007-2008	ND	ND	Appl Environ Microbiol (2014) 80, 18: 5583-5592	ND
ER173	Natural environment	ND	ND	Environment	Soil	ND	Austria	ND	2	177	177	ND	CC177	2007-2008	ND	ND	Appl Environ Microbiol (2014) 80, 18: 5583-5592	ND
ER21	Natural environment	ND	ND	Environment	Soil	ND	Austria	ND	2	101	101	ND	CC101	2007-2008	ND	ND	Appl Environ Microbiol (2014) 80, 18: 5583-5592	ND
ER25	Natural environment	ND	ND	Environment	Soil	ND	Austria	ND	2	101	101	ND	CC101	2007-2008	ND	ND	Appl Environ Microbiol (2014) 80, 18: 5583-5592	ND
ER28	Natural environment	ND	ND	Environment	Soil	ND	Austria	ND	2	28	121	ND	CC121	2007-2008	ND	ND	Appl Environ Microbiol (2014) 80, 18: 5583-5592	ND
ER29	Natural environment	ND	ND	Environment	Soil	ND	Austria	ND	2	120	8	ND	CC8	2007-2008	ND	ND	Appl Environ Microbiol (2014) 80, 18: 5583-5592	ND
ER3	Natural environment	ND	ND	Environment	Soil	ND	Austria	ND	1	2	ND	ND	CC2	2007-2008	ND	ND	Appl Environ Microbiol (2014) 80, 18: 5583-5592	ND
ER5	Natural environment	ND	ND	Environment	Soil	ND	Austria	ND	1	2	ND	ND	CC2	2007-2008	ND	ND	Appl Environ Microbiol (2014) 80, 18: 5583-5592	ND
ER54	Natural environment	ND	ND	Environment	Soil	ND	Austria	ND	2	89	89	ND	CC89	2007-2008	ND	ND	Appl Environ Microbiol (2014) 80, 18: 5583-5592	ND
ER58	Natural environment	ND	ND	Environment	Soil	ND	Austria	ND	2	37	37	ND	CC37	2007-2008	ND	ND	Appl Environ Microbiol (2014) 80, 18: 5583-5592	ND
ER67	Natural environment	ND	ND	Environment	Soil	ND	Austria	ND	2	101	101	ND	CC101	2007-2008	ND	ND	Appl Environ Microbiol (2014) 80, 18: 5583-5592	ND
ER87	Natural environment	ND	ND	Environment	Soil	ND	Austria	ND	1	517	517	ND	CC517	2007-2008	ND	ND	Appl Environ Microbiol (2014) 80, 18: 5583-5592	ND
ER96	Natural environment	ND	ND	Environment	Soil	ND	Austria	ND	1	517	517	ND	CC517	2007-2008	ND	ND	Appl Environ Microbiol (2014) 80, 18: 5583-5592	ND
ER98	Natural environment	ND	ND	Environment	Soil	ND	Austria	ND	2	21	21	ND	CC21	2007-2008	ND	ND	Appl Environ Microbiol (2014) 80, 18: 5583-5592	ND
ER99	Natural environment	ND	ND	Environment	Soil	ND	Austria	ND	1	6	6	ND	CC6	2007-2008	ND	ND	Appl Environ Microbiol (2014) 80, 18: 5583-5592	ND
L1419	Natural environment	ND	ND	Environment	Raw milk (milking device)	ND	Slovenia	IIb	1	ND	ND	CC5	CC5	2018	ND	Institute of Microbiology and Parasitology (IMP)	This study	ND
L1420	Natural environment	ND	ND	Environment	Raw milk (milking device)	ND	Slovenia	IIb	1	ND	ND	CC5	CC5	2018	ND	Institute of Microbiology and Parasitology (IMP)	This study	ND
L1437	Natural environment	ND	ND	Environment	Water (farm)	ND	Slovenia	IIa	2	ND	ND	CC29	CC29	2018	ND	Institute of Microbiology and Parasitology (IMP)	This study	ND
L337	Natural environment	ND	ND	Faeces	Faeces (cattle)	ND	Slovenia	IVb	1	ND	ND	CC1	CC1	2012	ND	Institute of Microbiology and Parasitology (IMP)	This study	ND
L343	Natural environment	ND	ND	Faeces	Faeces (cattle)	ND	Slovenia	IIb	1	ND	ND	ST191	ST191	2012	ND	Institute of Microbiology and Parasitology (IMP)	This study	ND
L346	Natural environment	ND	ND	Faeces	Faeces (cattle)	ND	Slovenia	IIb	1	ND	ND	ST191	ST191	2012	ND	Institute of Microbiology and Parasitology (IMP)	This study	ND
L350	Natural environment	ND	ND	Faeces	Faeces (cattle)	ND	Slovenia	IIa	2	ND	ND	CC21	CC21	2012	ND	Institute of Microbiology and Parasitology (IMP)	This study	ND
L351	Natural environment	ND	ND	Faeces	Faeces (cattle)	ND	Slovenia	IVb	1	ND	ND	CC6	CC6	2012	ND	Institute of Microbiology and Parasitology (IMP)	This study	ND
L353	Natural environment	ND	ND	Faeces	Faeces (cattle)	ND	Slovenia	IVb	1	ND	ND	CC6	CC6	2012	ND	Institute of Microbiology and Parasitology (IMP)	This study	ND
L359	Natural environment	ND	ND	Faeces	Faeces (cattle)	ND	Slovenia	IIb	1	ND	ND	CC77	CC77	2012	ND	Institute of Microbiology and Parasitology (IMP)	This study	ND
L363	Natural environment	ND	ND	Faeces	Faeces (cattle)	ND	Slovenia	IIa	2	ND	ND	CC7	CC7	2012	ND	Institute of Microbiology and Parasitology (IMP)	This study	ND
L364	Natural environment	ND	ND	Faeces	Faeces (cattle)	ND	Slovenia	IIb	1	ND	ND	CC5	CC5	2012	ND	Institute of Microbiology and Parasitology (IMP)	This study	ND
L365	Natural environment	ND	ND	Environment	Water	ND	Slovenia	IVb	1	ND	ND	CC4-CC217	CC4-CC217	2012	ND	Institute of Microbiology and Parasitology (IMP)	This study	ND
L366	Natural environment	ND	ND	Environment	Water	ND	Slovenia	IIb	1	ND	ND	CC59	CC59	2012	ND	Institute of Microbiology and Parasitology (IMP)	This study	ND
L426	Natural environment	ND	ND	Environment	Manure (cattle)	ND	Slovenia	IIa	2	ND	ND	CC37	CC37	2012	ND	Institute of Microbiology and Parasitology (IMP)	This study	ND
L439	Natural environment	ND	ND	Manure	Manure	ND	Slovenia	IIa	2	ND	ND	CC11	CC11-CC451	2012	ND	Institute of Microbiology and Parasitology (IMP)	This study	ND
L444	Natural environment	ND	ND	Manure	Manure	ND	Slovenia	IVb	1	ND	ND	CC6	CC6	2012	ND	Institute of Microbiology and Parasitology (IMP)	This study	ND
L446	Natural environment	ND	ND	Manure	Manure	ND	Slovenia	IIb	2	ND	ND	CC37	CC37	2012	ND	Institute of Microbiology and Parasitology (IMP)	This study	ND
L449	Natural environment	ND	ND	Environment	Soil	ND	Slovenia	IVb	1	ND	ND	CC1	CC1	2012	ND	Institute of Microbiology and Parasitology (IMP)	This study	ND
L455	Natural environment	ND	ND	Feed	Silage	Feed	Slovenia	IVb	1	ND	ND	CC4-CC217	CC4-CC217	2012	ND	Institute of Microbiology and Parasitology (IMP)	This study	ND
L456	Natural environment	ND	ND	Manure	Manure	ND	Slovenia	IIa	1	ND	ND	CC1	CC1	2012	ND	Institute of Microbiology and Parasitology (IMP)	This study	ND
L5132j	Natural environment	ND	ND	Feed	Silage	Feed	UK	ND	2	14	14	ND	CC14	1991	ND	ND	Environ Microbiol (2014) 16(2): 405-416	ND
L5183a	Natural environment	ND	ND	Environment	Soil	ND	UK	ND	1	1	1	ND	CC1	1991	ND	ND	Environ Microbiol (2014) 16(2): 405-416	ND
L5183b	Natural environment	ND	ND	Environment	Soil	ND	UK	ND	2	20	20	ND	CC20	1991	ND	ND	Environ Microbiol (2014) 16(2): 405-416	ND
L5183c	Natural environment	ND	ND	Environment	Soil	ND	UK	ND	1	59	59	ND	CC59	1991	ND	ND	Environ Microbiol (2014) 16(2): 405-416	ND
L5183d	Natural environment	ND	ND	Environment	Soil	ND	UK	ND	1	59	59	ND	CC59	1991	ND	ND	Environ Microbiol (2014) 16(2): 405-416	ND
L5183e	Natural environment	ND	ND	Environment	Vegetation	ND	UK	ND	2	9	9	ND	CC9	1991	ND	ND	Environ Microbiol (2014) 16(2): 405-416	ND
L5183f	Natural environment	ND	ND	Environment	Vegetation	ND	UK	ND	1	59	59	ND	CC59	1991	ND	ND	Environ Microbiol (2014) 16(2): 405-416	ND
L5183g	Natural environment	ND	ND	Environment	Soil	ND	UK	ND	1	59	59	ND	CC59	1991	ND	ND	Environ Microbiol (2014) 16(2): 405-416	ND
L5183h	Natural environment	ND	ND	Environment	Mud	ND	UK	ND	2	394	361	ND	CC361	1991	ND	ND	Environ Microbiol (2014) 16(2): 405-416	ND
L5183i	Natural environment	ND	ND	Environment	Soil	ND	UK	ND	1	1	1	ND	CC1	1991	ND	ND	Environ Microbiol (2014) 16(2): 405-416	ND
L5183j	Natural environment	ND	ND	Environment	Water	ND	UK	ND	1	1	1	ND	CC1	1991	ND	ND	Environ Microbiol (2014) 16(2): 405-416	ND
L5183k	Natural environment	ND	ND	Environment	Water	ND	UK	ND	2	9	9	ND	CC9	1991	ND	ND	Environ Microbiol (2014) 16(2): 405-416	ND
L5183n	Natural environment	ND	ND	Environment	Water	ND	UK	ND	2	9	9	ND	CC9	1991	ND	ND	Environ Microbiol (2014) 16(2): 405-416	ND
L5183o	Natural environment	ND	ND	Environment	Compost	ND	UK	ND	2	20	20	ND	CC20	1991	ND	ND	Environ Microbiol (2014) 16(2): 405-416	ND
L5183p	Natural environment	ND	ND	Environment	Compost	ND	UK	ND	1	1	1	ND	CC1	1991	ND	ND	Environ Microbiol (2014) 16(2): 405-416	ND
L5183q	Natural environment	ND	ND	Environment	Compost	ND	UK	ND	2	91	14	ND	CC14	1991	ND	ND	Environ Microbiol (2014) 16(2): 405-416	ND
L5183r	Natural environment	ND	ND	Environment	Compost	ND	UK	ND	1	2	2	ND	CC2	1991	ND	ND	Environ Microbiol (2014) 16(2): 405-416	ND
L5183s	Natural environment	ND	ND	Environment	Compost	ND	UK	ND	1	2	2	ND	CC2	1991	ND	ND	Environ Microbiol (2014) 16(2): 405-416	ND
L5183t	Natural environment	ND	ND	Environment	Compost	ND	UK	ND	1	2	2	ND	CC2	1991	ND	ND	Environ Microbiol (2014) 16(2): 405-416	ND
L5183u	Natural environment	ND	ND	Environment	Leaves	ND	UK	ND	1	2	2	ND	CC2	1991	ND	ND	Environ Microbiol (2014) 16(2): 405-416	ND
L5183v	Natural environment	ND	ND	Environment	Water	ND	UK	ND	1	6	6	ND	CC6	1991	ND	ND	Environ Microbiol (2014) 16(2): 405-416	ND
L5184a	Natural environment	ND	ND	Feed	Silage	Feed	UK	ND	2	14	14	ND	CC14	1991	ND	ND	Environ Microbiol (2014) 16(2): 405-416	ND
L536	Natural environment	ND	ND	Environment	Water	ND	Slovenia	IVb	1	ND	ND	CC1	CC1	2012	ND	Institute of Microbiology and Parasitology (IMP)	This study	ND
L537	Natural environment	ND	ND	Environment	Water	ND	Slovenia	IIa	2	ND	ND	CC8	CC8	2012	ND	Institute of Microbiology and Parasitology (IMP)	This study	ND
L538	Natural environment	ND	ND	Environment	Water	ND	Slovenia	IIa	2	ND	ND	CC7	CC7	2012	ND	Institute of Microbiology and Parasitology (IMP)	This study	ND
L539	Natural environment	ND	ND	Environment	Water	ND	Slovenia	IIa	2	ND	ND	CC121	CC121	2012	ND	Institute of Microbiology and Parasitology (IMP)	This study	ND
L540	Natural environment	ND	ND	Environment	Water	ND	Slovenia	IVb	1	ND	ND	CC1	CC1	2012	ND	Institute of Microbiology and Parasitology (IMP)	This study	ND
L542	Natural environment	ND	ND	Environment	Water	ND	Slovenia	IIa	2	ND	ND	CC20	CC204	2012	ND	Institute of Microbiology and Parasitology (IMP)	This study	ND
L544	Natural environment	ND	ND	Environment	Water	ND	Slovenia	IIa	2	ND	ND	CC29	CC29	2012	ND	Institute of Microbiology and Parasitology (IMP)	This study	ND
L545	Natural environment	ND	ND	Environment	Water	ND	Slovenia	IIa	2	ND	ND	CC20	CC20	2012	ND	Institute of Microbiology and Parasitology (IMP)	This study	ND
L546	Natural environment	ND	ND	Environment	Water	ND	Slovenia	IIb	1	ND	ND	CC87	CC87	2012	ND	Institute of Microbiology and Parasitology (IMP)	This study	ND
L639	Natural environment	ND	ND	Feed	Silage	Feed	Slovenia	IIa	2	1279	11	ND	CC11-CC451	2014	ND	Institute of Microbiology and Parasitology (IMP)	This study	Illumina
L667	Natural environment	ND	ND	Environment	Water (water pipe)	ND	Slovenia	IIc	2	200	ST200	ND	ST200	2014	ND	Institute of Microbiology and Parasitology (IMP)	This study	Ion Torrent
L669	Natural environment	ND	ND	Environment	Water	ND	Slovenia	IIc	2	200	ST200	ND	ST200	2014	ND	Institute of Microbiology and Parasitology (IMP)	This study	Ion Torrent
L670	Natural environment	ND	ND	Faeces	Faeces (deer)	ND	Slovenia	IIa	2	29	29	ND	CC29	2014	ND	Institute of Microbiology and Parasitology (IMP)	This study	Ion Torrent
L691	Natural environment	ND	ND	Pipe	Water	ND	Slovenia	IVb	1	515	1	ND	CC1	2014	ND	Institute of Microbiology and Parasitology (IMP)	This study	Ion Torrent
L694	Natural environment	ND	ND	Drinking water	Water	ND	Slovenia	IIa	2	21	21	ND	CC21	2014	ND	Institute of Microbiology and Parasitology (IMP)	This study	Ion Torrent
L699	Natural environment	ND	ND	Surface water	Water	ND	Slovenia	IIa	2	21	21	ND	CC21	2014	ND	Institute of Microbiology and Parasitology (IMP)	This study	Ion Torrent
L706	Natural environment	ND	ND	Water storage	Water	ND	Slovenia	IIa	2	26	26	ND	CC26	2014	ND	Institute of Microbiology and Parasitology (IMP)	This study	Ion Torrent
L711	Natural environment	ND	ND	Feed	Feed	Feed	Slovenia	IVb	1	ND	ND	CC1	CC1	2014	ND	Institute of Microbiology and Parasitology (IMP)	This study	ND
L7231	Natural environment	ND	ND	Feed	Silage	Feed	UK	ND	1	1	1	ND	CC1	1994	ND	ND	Environ Microbiol (2014) 16(2): 405-416	ND
L817	Natural environment	ND	ND	Environment	Farm environment	ND	Slovenia	IIb	1	ND	ND	CC224	CC224	2014	ND	Institute of Microbiology and Parasitology (IMP)	This study	ND
LM06-00139	Natural environment	ND	ND	Environment	ND	ND	France	ND	2	9	9	ND	CC9	2006	ND	ND	Environ Microbiol (2014) 16(2): 405-416	ND
LM06-00810	Natural environment	ND	ND	Environment	ND	ND	Italy	ND	2	9	9	ND	CC9	2005		Environ Microbiol (2014) 16(2): 405-416	ND	ND
Lm229	Natural environment	ND	ND	Environment	Environment	ND	Switzerland	ND	2	121	121	ND	CC121	2011	SRR5764912	ND	NCBI Pathogen Detection	ND
Lm235	Natural environment	ND	ND	Environment	Environment	ND	Switzerland	ND	1	5	5	ND	CC5	2011	SRR5764978	ND	NCBI Pathogen Detection	ND
Lm236	Natural environment	ND	ND	Environment	Environment	ND	Switzerland	ND	2	204	204	ND	CC204	2011	SRR5764973	ND	NCBI Pathogen Detection	ND
LM67774	Natural environment	ND	ND	Environment	ND	ND	Greece	ND	1	6	6	ND	CC6	1995	ND	ND	Environ Microbiol (2014) 16(2): 405-416	ND
LM69539	Natural environment	ND	ND	Environment	ND	ND	Czech Republic	ND	1	195	195	ND	CC195	1995	ND	ND	Environ Microbiol (2014) 16(2): 405-416	ND
LM70124	Natural environment	ND	ND	Environment	ND	ND	Portugal	ND	2	121	121	ND	CC121	1996	ND	ND	Environ Microbiol (2014) 16(2): 405-416	ND
LM70125	Natural environment	ND	ND	Environment	ND	ND	Portugal	ND	1	1	1	ND	CC1	1996	ND	ND	Environ Microbiol (2014) 16(2): 405-416	ND
LM74493	Natural environment	ND	ND	Environment	ND	ND	Switzerland	ND	1	2	2	ND	CC2	1997	ND	ND	Environ Microbiol (2014) 16(2): 405-416	ND
LM84790	Natural environment	ND	ND	Environment	ND	ND	Portugal	ND	1	255	1	ND	CC1	2000	ND	ND	Environ Microbiol (2014) 16(2): 405-416	ND
LM-LU24/1	Natural environment	ND	ND	Feed	ND	ND	Finland	ND	2	14	14	ND	CC14	2003	ND	ND	Environ Microbiol (2014) 16(2): 405-416	ND
LM-LU42/1	Natural environment	ND	ND	Feed	ND	ND	Finland	ND	2	20	20	ND	CC20	2004	ND	ND	Environ Microbiol (2014) 16(2): 405-416	ND
LM-LU42/2	Natural environment	ND	ND	Feed	ND	ND	Finland	ND	2	18	18	ND	CC18	2004	ND	ND	Environ Microbiol (2014) 16(2): 405-416	ND
LMNC031	Natural environment	JF5588	ND	Sheep	Soil surface	ND	Switzerland	ND	1	4	4	ND	CC4-CC217	2014-2015	ND	ND	Sci Rep (2016) 6:36419, doi: 10.1038/srep36419	ND
LMNC039	Natural environment	JF5589	ND	Sheep	Water	ND	Switzerland	ND	1	4	4	ND	CC4-CC217	2014-2015	ND	ND	Sci Rep (2016) 6:36419, doi: 10.1038/srep36419	ND
LMNC129	Natural environment	JF5591	ND	Cattle	Water	ND	Switzerland	ND	1	1	1	ND	CC1	2014-2015	ND	ND	Sci Rep (2016) 6:36419, doi: 10.1038/srep36419	ND
LMNC134	Natural environment	JF5592	ND	Cattle	Floor	ND	Switzerland	ND	1	5	5	ND	CC5	2014-2015	ND	ND	Sci Rep (2016) 6:36419, doi: 10.1038/srep36419	ND
LMNC137	Natural environment	JF5593	ND	Cattle	Feed bunk	Feed	Switzerland	ND	2	412	412	ND	CC412	2014-2015	ND	ND	Sci Rep (2016) 6:36419, doi: 10.1038/srep36419	ND
LMNC172	Natural environment	JF5809	ND	Goat	Floor	ND	Switzerland	ND	2	37	37	ND	CC37	2014-2015	ND	ND	Sci Rep (2016) 6:36419, doi: 10.1038/srep36419	ND
LMNC173	Natural environment	JF5594	ND	Goat	Soil	ND	Switzerland	ND	1	6	6	ND	CC6	2014-2015	ND	ND	Sci Rep (2016) 6:36419, doi: 10.1038/srep36419	ND
LMNC177	Natural environment	JF5810	ND	Goat	Soil	ND	Switzerland	ND	2	26	26	ND	CC26	2014-2015	ND	ND	Sci Rep (2016) 6:36419, doi: 10.1038/srep36419	ND
LMNC236	Natural environment	JF5677	ND	Cattle	Water	ND	Switzerland	ND	2	37	37	ND	CC37	2014-2015	ERR1600107	ND	Sci Rep (2016) 6:36419, doi: 10.1038/srep36419	ND
LMNC241	Natural environment	JF5679	ND	Cattle	Floor	ND	Switzerland	ND	2	37	37	ND	CC37	2014-2015	ERR1600108	ND	Sci Rep (2016) 6:36419, doi: 10.1038/srep36419	ND
LMNC244	Natural environment	JF5680	ND	Cattle	Floor	ND	Switzerland	ND	2	399	14	ND	CC14	2014-2015	ERR1600109	ND	Sci Rep (2016) 6:36419, doi: 10.1038/srep36419	ND
LMNC247	Natural environment	JF5801	ND	Faeces	Faeces (cattle)	ND	Switzerland	ND	2	399	14	ND	CC14	2014-2015	ERR1600110	ND	Sci Rep (2016) 6:36419, doi: 10.1038/srep36419	ND
LMNC250	Natural environment	JF5682	ND	Cattle	Feed bunk	Feed	Switzerland	ND	2	412	412	ND	CC412	2014-2015	ERR1600139	ND	Sci Rep (2016) 6:36419, doi: 10.1038/srep36419	ND
LMNC253	Natural environment	JF5683	ND	Cattle	Feed bunk	Feed	Switzerland	ND	2	399	14	ND	CC14	2014-2015	ERR1600111	ND	Sci Rep (2016) 6:36419, doi: 10.1038/srep36419	ND
LMNC257	Natural environment	JF5685	ND	Cattle	Water	ND	Switzerland	ND	2	399	14	ND	CC14	2014-2015	ERR1600112	ND	Sci Rep (2016) 6:36419, doi: 10.1038/srep36419	ND
LMNC264	Natural environment	JF5687	ND	Feed (cattle)	Commodity feed	Feed	Switzerland	ND	2	37	37	ND	CC37	2014-2015	ERR1600113	ND	Sci Rep (2016) 6:36419, doi: 10.1038/srep36419	ND
LMNC265	Natural environment	JF5688	ND	Cattle	Soil	ND	Switzerland	ND	1	4	4	ND	CC4-CC217	2014-2015	ERR1590238	ND	Sci Rep (2016) 6:36419, doi: 10.1038/srep36419	ND
LMNC266	Natural environment	JF5802	ND	Cattle	Soil	ND	Switzerland	ND	2	37	37	ND	CC37	2014-2015	ERR1600114	ND	Sci Rep (2016) 6:36419, doi: 10.1038/srep36419	ND
LMNC269	Natural environment	JF5690	ND	Cattle	Soil	ND	Switzerland	ND	2	7	7	ND	CC7	2014-2015	ERR1600115	ND	Sci Rep (2016) 6:36419, doi: 10.1038/srep36419	ND
LMNC270	Natural environment	JF5691	ND	Cattle	Floor	ND	Switzerland	ND	2	29	29	ND	CC29	2014-2015	ERR1600116	ND	Sci Rep (2016) 6:36419, doi: 10.1038/srep36419	ND
LMNC274	Natural environment	JF5695	ND	Faeces	Faeces (cattle)	ND	Switzerland	ND	1	4	4	ND	CC4-CC217	2014-2015	ERR1590241	ND	Sci Rep (2016) 6:36419, doi: 10.1038/srep36419	ND
LMNC277	Natural environment	JF5697	ND	Feed (cattle)	Feed bunk	Feed	Switzerland	ND	1	59	59	ND	CC59	2014-2015	ERR1590271	ND	Sci Rep (2016) 6:36419, doi: 10.1038/srep36419	ND
LMNC278	Natural environment	JF5698	ND	Cattle	Soil	ND	Switzerland	ND	1	6	6	ND	CC6	2014-2015	ERR1590272	ND	Sci Rep (2016) 6:36419, doi: 10.1038/srep36419	ND
LMNC281	Natural environment	JF5699	ND	Cattle	Floor	ND	Switzerland	ND	1	4	4	ND	CC4-CC217	2014-2015	ERR1590273	ND	Sci Rep (2016) 6:36419, doi: 10.1038/srep36419	ND
LMNC283	Natural environment	JF5701	ND	Feed (cattle)	Commodity feed	Feed	Italy	ND	2	36	ST36	ND	ST36	2014-2015	ERR1600118	ND	Sci Rep (2016) 6:36419, doi: 10.1038/srep36419	ND
LMNC284	Natural environment	JF5702	ND	Cattle	Soil	ND	Italy	ND	1	663	663	ND	CC663	2014-2015	ERR1590242	ND	Sci Rep (2016) 6:36419, doi: 10.1038/srep36419	ND
LMNC287	Natural environment	JF5703	ND	Faeces	Faeces (sheep)	ND	Switzerland	ND	2	451	451	ND	CC11-CC451	2014-2015	ERR1600119	ND	Sci Rep (2016) 6:36419, doi: 10.1038/srep36419	ND
LMNC288	Natural environment	JF5704	ND	Sheep	Feed bunk	Feed	Switzerland	ND	2	451	451	ND	CC11-CC451	2014-2015	ERR1600120	ND	Sci Rep (2016) 6:36419, doi: 10.1038/srep36419	ND
LMNC297	Natural environment	JF5711	ND	Sheep	Feed bunk	Feed	Switzerland	ND	2	394	415	ND	CC415	2014-2015	ERR1600121	ND	Sci Rep (2016) 6:36419, doi: 10.1038/srep36419	ND
LMNC300	Natural environment	JF5712	ND	Goat	Soil	ND	Switzerland	ND	1	4	4	ND	CC4-CC217	2014-2015	ND	ND	Sci Rep (2016) 6:36419, doi: 10.1038/srep36419	ND
LMNC301	Natural environment	JF5713	ND	Goat	Soil	ND	Switzerland	ND	2	18	18	ND	CC18	2014-2015	ERR1600122	ND	Sci Rep (2016) 6:36419, doi: 10.1038/srep36419	ND
LMNC302	Natural environment	JF5714	ND	Goat	Soil	ND	Switzerland	ND	1	1	1	ND	CC1	2014-2015	ERR1590243	ND	Sci Rep (2016) 6:36419, doi: 10.1038/srep36419	ND
LMNC303	Natural environment	JF5715	ND	Goat	Floor	ND	Switzerland	ND	1	4	4	ND	CC4-CC217	2014-2015	ERR1590244	ND	Sci Rep (2016) 6:36419, doi: 10.1038/srep36419	ND
LMNC307	Natural environment	JF5719	ND	Sheep	Soil	ND	Switzerland	ND	2	11	11	ND	CC11-CC451	2014-2015	ERR1600123	ND	Sci Rep (2016) 6:36419, doi: 10.1038/srep36419	ND
LMNC314	Natural environment	JF5803	ND	Cattle	Feed bunk	Feed	Switzerland	ND	2	18	18	ND	CC18	2014-2015	ERR1600124	ND	Sci Rep (2016) 6:36419, doi: 10.1038/srep36419	ND
LMNC316	Natural environment	JF5722	ND	Cattle	Soil	ND	Switzerland	ND	1	4	4	ND	CC4-CC217	2014-2015	ERR1590245	ND	Sci Rep (2016) 6:36419, doi: 10.1038/srep36419	ND
LMNC317	Natural environment	JF5723	ND	Cattle	Water	ND	Switzerland	ND	2	37	37	ND	CC37	2014-2015	ERR1600125	ND	Sci Rep (2016) 6:36419, doi: 10.1038/srep36419	ND
LMNC318	Natural environment	JF5724	ND	Faeces	Faeces (goat)	ND	Germany	ND	3	70	70	ND	CC70	2014-2015	ERR1600151	ND	Sci Rep (2016) 6:36419, doi: 10.1038/srep36419	ND
LMNC319	Natural environment	JF5725	ND	Goat	Soil	ND	Germany	ND	2	16	8	ND	CC8	2014-2015	ERR1600126	ND	Sci Rep (2016) 6:36419, doi: 10.1038/srep36419	ND
LMNC320	Natural environment	JF5726	ND	Goat	Soil	ND	Germany	ND	1	1	1	ND	CC1	2014-2015	ERR1590246	ND	Sci Rep (2016) 6:36419, doi: 10.1038/srep36419	ND
LMNC323	Natural environment	JF5721	ND	Goat	Water	ND	Germany	ND	2	200	ST200	ND	ST200	2014-2015	ERR1600127	ND	Sci Rep (2016) 6:36419, doi: 10.1038/srep36419	ND
LMNC325	Natural environment	JF5748	ND	Goat	Water	ND	Germany	ND	2	204	204	ND	CC204	2014-2015	ERR1600128	ND	Sci Rep (2016) 6:36419, doi: 10.1038/srep36419	ND
LMNC326	Natural environment	JF5749	ND	Goat	Floor	ND	Germany	ND	3	70	70	ND	CC70	2014-2015	ERR1600152	ND	Sci Rep (2016) 6:36419, doi: 10.1038/srep36419	ND
LMNC327	Natural environment	JF5750	ND	Goat	Floor	ND	Germany	ND	2	16	8	ND	CC8	2014-2015	ERR1600129	ND	Sci Rep (2016) 6:36419, doi: 10.1038/srep36419	ND
LMNC328	Natural environment	JF5751	ND	Feed (cattle)	Commodity feed	Feed	Switzerland	ND	1	1	1	ND	CC1	2014-2015	ERR1590274	ND	Sci Rep (2016) 6:36419, doi: 10.1038/srep36419	ND
LMNC331	Natural environment	JF5754	ND	Cattle	Soil	ND	Switzerland	ND	1	1	1	ND	CC1	2014-2015	ERR1590275	ND	Sci Rep (2016) 6:36419, doi: 10.1038/srep36419	ND
LMNC332	Natural environment	JF5755	ND	Goat	Feed bunk	Feed	Switzerland	ND	2	451	451	ND	CC11-CC451	2014-2015	ERR1600140	ND	Sci Rep (2016) 6:36419, doi: 10.1038/srep36419	ND
LMNC336	Natural environment	JF5759	ND	Goat	Soil	ND	Switzerland	ND	1	4	4	ND	CC4-CC217	2014-2015	ERR1590276	ND	Sci Rep (2016) 6:36419, doi: 10.1038/srep36419	ND
LMNC337	Natural environment	JF5760	ND	Goat	Floor	ND	Switzerland	ND	1	4	4	ND	CC4-CC217	2014-2015	ERR1590277	ND	Sci Rep (2016) 6:36419, doi: 10.1038/srep36419	ND
LMNC338	Natural environment	JF5761	ND	Sheep	Soil	ND	Germany	ND	2	37	37	ND	CC37	2014-2015	ERR1600141	ND	Sci Rep (2016) 6:36419, doi: 10.1038/srep36419	ND
LMNC339	Natural environment	JF5762	ND	Sheep	Floor	ND	Switzerland	ND	2	226	ST226	ND	ST226	2014-2015	ERR1600142	ND	Sci Rep (2016) 6:36419, doi: 10.1038/srep36419	ND
LMNC340	Natural environment	JF5763	ND	Cattle	Water	ND	Switzerland	ND	2	399	14	ND	CC14	2014-2015	ERR1600143	ND	Sci Rep (2016) 6:36419, doi: 10.1038/srep36419	ND
LMNC351	Natural environment	JF5774	ND	Cattle	Water	ND	Switzerland	ND	2	11	11	ND	CC11-CC451	2014-2015	ERR1600144	ND	Sci Rep (2016) 6:36419, doi: 10.1038/srep36419	ND
LMNC354	Natural environment	JF5777	ND	Cattle	Floor	ND	Switzerland	ND	2	29	29	ND	CC29	2014-2015	ERR1600145	ND	Sci Rep (2016) 6:36419, doi: 10.1038/srep36419	ND
LMNC357	Natural environment	JF5780	ND	Faeces	Faeces (cattle)	ND	Switzerland	ND	1	1	1	ND	CC1	2014-2015	ERR1590278	ND	Sci Rep (2016) 6:36419, doi: 10.1038/srep36419	ND
LMNC358	Natural environment	JF5781	ND	Feed (cattle)	Commodity feed	Feed	Switzerland	ND	1	6	6	ND	CC6	2014-2015	ERR1590279	ND	Sci Rep (2016) 6:36419, doi: 10.1038/srep36419	ND
LMNC359	Natural environment	JF5782	ND	Cattle	Floor	ND	Switzerland	ND	2	451	451	ND	CC11-CC451	2014-2015	ERR1600146	ND	Sci Rep (2016) 6:36419, doi: 10.1038/srep36419	ND
LMNC361	Natural environment	JF5784	ND	Cattle	Floor	ND	Switzerland	ND	2	412	412	ND	CC412	2014-2015	ERR1600147	ND	Sci Rep (2016) 6:36419, doi: 10.1038/srep36419	ND
LMNC365	Natural environment	JF5788	ND	Cattle	Floor	ND	Switzerland	ND	2	29	29	ND	CC29	2014-2015	ERR1600148	ND	Sci Rep (2016) 6:36419, doi: 10.1038/srep36419	ND
LMNC371	Natural environment	JF5794	ND	Cattle	Water	ND	Switzerland	ND	2	226	ST226	ND	ST226	2014-2015	ERR1600149	ND	Sci Rep (2016) 6:36419, doi: 10.1038/srep36419	ND
LM-SS53/1	Natural environment	ND	ND	Feed	ND	ND	Finland	ND	2	8	8	ND	CC8	2001	ND	ND	Environ Microbiol (2014) 16(2): 405-416	ND
LM-SS54/3	Natural environment	ND	ND	Feed	ND	ND	Finland	ND	1	6	6	ND	CC6	2001	ND	ND	Environ Microbiol (2014) 16(2): 405-416	ND
LM-SS56/1	Natural environment	ND	ND	Feed	ND	ND	Finland	ND	2	18	18	ND	CC18	2001	ND	ND	Environ Microbiol (2014) 16(2): 405-416	ND
LM-SS57/1	Natural environment	ND	ND	Feed	ND	ND	Finland	ND	1	470	1	ND	CC1	2001	ND	ND	Environ Microbiol (2014) 16(2): 405-416	ND
JF5337	Natural environment	ND	ND	Environment	ND	ND	Switzerland	ND	2	8	8	ND	CC8	1996-2015	ERR2135580	ND	Front Cell Infect Microbiol (2018) 8(20), https://doi.org/10.3389/fcimb.2018.00020	ND
LMNC088	Natural environment	ND	ND	Environment	ND	ND	Switzerland	ND	2	412	412	ND	CC412	1996-2015	ERR2135625	ND	Front Cell Infect Microbiol (2018) 8(20), https://doi.org/10.3389/fcimb.2018.00020	ND
LMNC104	Natural environment	ND	ND	Environment	ND	ND	Switzerland	ND	1	1151	5	ND	CC5	1996-2015	ERR2135628	ND	Front Cell Infect Microbiol (2018) 8(20), https://doi.org/10.3389/fcimb.2018.00020	ND
LMNC109	Natural environment	ND	ND	Environment	ND	ND	Switzerland	ND	1	5	5	ND	CC5	1996-2015	ERR2135630	ND	Front Cell Infect Microbiol (2018) 8(20), https://doi.org/10.3389/fcimb.2018.00020	ND
LMNC239	Natural environment	ND	ND	Environment	ND	ND	Switzerland	ND	2	37	37	ND	CC37	1996-2015	ERR2135649	ND	Front Cell Infect Microbiol (2018) 8(20), https://doi.org/10.3389/fcimb.2018.00020	ND
LMNC255	Natural environment	ND	ND	Environment	ND	ND	Switzerland	ND	2	37	37	ND	CC37	1996-2015	ERR2135655	ND	Front Cell Infect Microbiol (2018) 8(20), https://doi.org/10.3389/fcimb.2018.00020	ND
LMNC259	Natural environment	ND	ND	Environment	ND	ND	Switzerland	ND	2	399	14	ND	CC14	1996-2015	ERR2135657	ND	Front Cell Infect Microbiol (2018) 8(20), https://doi.org/10.3389/fcimb.2018.00020	ND
LMNC275	Natural environment	ND	ND	Environment	ND	ND	Switzerland	ND	1	4	4	ND	CC4-CC217	1996-2015	ERR2135666	ND	Front Cell Infect Microbiol (2018) 8(20), https://doi.org/10.3389/fcimb.2018.00020	ND
LMNC304	Natural environment	ND	ND	Environment	ND	ND	Switzerland	ND	1	1	1	ND	CC1	1996-2015	ERR2135679	ND	Front Cell Infect Microbiol (2018) 8(20), https://doi.org/10.3389/fcimb.2018.00020	ND
LMNC305	Natural environment	ND	ND	Environment	ND	ND	Switzerland	ND	1	1	1	ND	CC1	1996-2015	ERR2135680	ND	Front Cell Infect Microbiol (2018) 8(20), https://doi.org/10.3389/fcimb.2018.00020	ND
LMNC306	Natural environment	ND	ND	Environment	ND	ND	Switzerland	ND	1	4	4	ND	CC4-CC217	1996-2015	ERR2135681	ND	Front Cell Infect Microbiol (2018) 8(20), https://doi.org/10.3389/fcimb.2018.00020	ND
LMNC309	Natural environment	ND	ND	Environment	ND	ND	Switzerland	ND	2	11	11	ND	CC11-CC451	1996-2015	ERR2135681	ND	Front Cell Infect Microbiol (2018) 8(20), https://doi.org/10.3389/fcimb.2018.00020	ND
LMNC321	Natural environment	ND	ND	Environment	ND	ND	Switzerland	ND	2	16	8	ND	CC8	1996-2015	ERR2135690	ND	Front Cell Infect Microbiol (2018) 8(20), https://doi.org/10.3389/fcimb.2018.00020	ND
LMNC322	Natural environment	ND	ND	Environment	ND	ND	Switzerland	ND	2	16	8	ND	CC8	1996-2015	ERR2135691	ND	Front Cell Infect Microbiol (2018) 8(20), https://doi.org/10.3389/fcimb.2018.00020	ND
LMNC329	Natural environment	ND	ND	Environment	ND	ND	Switzerland	ND	1	1	1	ND	CC1	1996-2015	ERR2135696	ND	Front Cell Infect Microbiol (2018) 8(20), https://doi.org/10.3389/fcimb.2018.00020	ND
LMNC333	Natural environment	ND	ND	Environment	ND	ND	Switzerland	ND	2	451	451	ND	CC11-CC451	1996-2015	ERR2135699	ND	Front Cell Infect Microbiol (2018) 8(20), https://doi.org/10.3389/fcimb.2018.00020	ND
LMNC344	Natural environment	ND	ND	Environment	ND	ND	Switzerland	ND	2	399	14	ND	CC14	1996-2015	ERR2135704	ND	Front Cell Infect Microbiol (2018) 8(20), https://doi.org/10.3389/fcimb.2018.00020	ND
LMNC347	Natural environment	ND	ND	Environment	ND	ND	Switzerland	ND	2	399	14	ND	CC14	1996-2015	ERR2135705	ND	Front Cell Infect Microbiol (2018) 8(20), https://doi.org/10.3389/fcimb.2018.00020	ND
LMNC356	Natural environment	ND	ND	Environment	ND	ND	Switzerland	ND	2	29	29	ND	CC29	1996-2015	ERR2135708	ND	Front Cell Infect Microbiol (2018) 8(20), https://doi.org/10.3389/fcimb.2018.00020	ND
LMNC368	Natural environment	ND	ND	Environment	ND	ND	Switzerland	ND	2	412	412	ND	CC412	1996-2015	ERR2135713	ND	Front Cell Infect Microbiol (2018) 8(20), https://doi.org/10.3389/fcimb.2018.00020	ND
LMNC369	Natural environment	ND	ND	Environment	ND	ND	Switzerland	ND	2	412	412	ND	CC412	1996-2015	ERR2135714	ND	Front Cell Infect Microbiol (2018) 8(20), https://doi.org/10.3389/fcimb.2018.00020	ND
LMNC374	Natural environment	ND	ND	Environment	ND	ND	Switzerland	ND	2	226	ST226	ND	ST226	1996-2015	ERR2135715	ND	Front Cell Infect Microbiol (2018) 8(20), https://doi.org/10.3389/fcimb.2018.00020	ND

## Sheet: pivot_table
Štetje od MLST_final		Year
MLST_final	Country	1991	1994	1995	1996	1997	2000	2001	2002	2003	2004	2005	2006	2007	2008	2009	2010	2011	2012	2013	2014	2018	1996-2015	2007-2008	2014-2015	Skupna vsota
CC1	Austria															5								1		6
	Finland							1																		1
	Germany																								1	1
	Italy																		3							3
	Portugal				1		1																			2
	Slovenia																		5		2					7
	Switzerland																						3		5	8
	UK	4	1																							5
CC1 Vsota		4	1		1		1	1								5			8		2		3	1	6	33
CC101	Austria																							3		3
CC101 Vsota																								3		3
CC11-CC451	Slovenia																		1		1					2
	Switzerland																						2		6	8
CC11-CC451 Vsota																			1		1		2		6	10
CC121	Austria															1								1		2
	Portugal				1																					1
	Slovenia																		1							1
	Switzerland																	1								1
CC121 Vsota					1											1		1	1					1		5
CC14	Austria															1								2		3
	Finland									1																1
	Italy																1									1
	Switzerland																						3		5	8
	UK	3																								3
CC14 Vsota		3								1						1	1						3	2	5	16
CC177	Austria																							1		1
CC177 Vsota																								1		1
CC18	Austria															1										1
	Finland							1			1															2
	Switzerland																								2	2
CC18 Vsota								1			1					1									2	5
CC195	Czech Republic			1																						1
CC195 Vsota				1																						1
CC2	Austria																							2		2
	France						1																			1
	Switzerland					1																				1
	UK	4																								4
CC2 Vsota		4				1	1																	2		8
CC20	Austria															1										1
	Finland										1															1
	Slovenia																		1							1
	UK	2																								2
CC20 Vsota		2									1					1			1							5
CC204	Germany																								1	1
	Slovenia																		1							1
	Switzerland																	1								1
CC204 Vsota																		1	1						1	3
CC21	Austria																							1		1
	Italy																1									1
	Slovenia																		1		2					3
CC21 Vsota																	1		1		2			1		5
CC224	Slovenia																				1					1
CC224 Vsota																					1					1
CC26	Austria															4										4
	Slovenia																				1					1
	Switzerland																								1	1
CC26 Vsota																4					1				1	6
CC29	Austria															1										1
	Italy														2			2								4
	Slovenia																		1		1	1				3
	Switzerland																						1		3	4
CC29 Vsota															2	1		2	1		1	1	1		3	12
CC31	Italy															3										3
CC31 Vsota																3										3
CC315	Austria															1										1
CC315 Vsota																1										1
CC361	Austria															1										1
	UK	1																								1
CC361 Vsota		1														1										2
CC37	Austria															1								6		7
	Germany																								1	1
	Slovenia																		2							2
	Switzerland																						2		6	8
CC37 Vsota																1			2				2	6	7	18
CC379	Italy																	1								1
CC379 Vsota																		1								1
CC398	Italy																	1								1
CC398 Vsota																		1								1
CC412	Switzerland																						3		3	6
CC412 Vsota																							3		3	6
CC415	Switzerland																								1	1
CC415 Vsota																									1	1
CC4-CC217	Austria															4								1		5
	Italy															2	1									3
	Slovenia																		2							2
	Switzerland																						2		10	12
CC4-CC217 Vsota																6	1		2				2	1	10	22
CC5	Slovenia																		1			2				3
	Switzerland																	1					2		1	4
CC5 Vsota																		1	1			2	2		1	7
CC517	Austria																							2		2
CC517 Vsota																								2		2
CC59	Austria																							2		2
	Slovenia																		1							1
	Switzerland																								1	1
	UK	4																								4
CC59 Vsota		4																	1					2	1	8
CC6	Austria															4								1		5
	Finland							1																		1
	Greece			1																						1
	Italy																	2		1						3
	Slovenia																		3							3
	Switzerland																								3	3
	UK	1																								1
CC6 Vsota		1		1				1								4		2	3	1				1	3	17
CC663	Italy																	1							1	2
CC663 Vsota																		1							1	2
CC7	Italy																	1								1
	Slovenia																		2							2
	Switzerland																								1	1
CC7 Vsota																		1	2						1	4
CC70	Germany																								2	2
CC70 Vsota																									2	2
CC77	Slovenia																		1							1
CC77 Vsota																			1							1
CC8	Austria																							1		1
	Finland							1																		1
	Germany																								2	2
	Slovenia																		1							1
	Switzerland																						3			3
CC8 Vsota								1											1				3	1	2	8
CC87	Slovenia																		1							1
CC87 Vsota																			1							1
CC89	Austria																							1		1
CC89 Vsota																								1		1
CC9	France				1		2	1	1	1	2		1													9
	Italy											1														1
	UK	3																								3
CC9 Vsota		3			1		2	1	1	1	2	1	1													13
ST191	Slovenia																		2							2
ST191 Vsota																			2							2
ST200	Germany																								1	1
	Slovenia																				2					2
ST200 Vsota																					2				1	3
ST226	Switzerland																						1		2	3
ST226 Vsota																							1		2	3
ST36	Italy													1	2	1		2							1	7
ST36 Vsota														1	2	1		2							1	7
ST489	Austria															1										1
	Italy																	1								1
ST489 Vsota																1		1								2
ST517	Austria															1										1
ST517 Vsota																1										1
Skupna vsota		22	1	2	3	1	4	5	1	2	4	1	1	1	4	33	3	14	30	1	10	3	22	25	60	253
